# Supplementary material for: PHEVIR: an artificial intelligence algorithm that predicts the molecular role of pathogens in complex human diseases
Source: Sci Rep. 2022 Dec 3;12:20889. doi: 10.1038/s41598-022-25412-x (PMC9719543; doi:10.1038/s41598-022-25412-x)
Supplement: Supplementary file 2 — Supplementary Information 2. [file 41598_2022_25412_MOESM2_ESM.xlsx]

## Sheet: TableS1.1
Table S1.1 Pathogens associated with Type 2 Diabetes
Taxid	Pathogen name	Pathogen type	Jaccard index	p-value	q-value	MOA proteins
11678	Human immunodeficiency virus type 1 group M subtype B (isolate BH10)	Infections caused by ssRNA-RT viruses	0.0225564	8.10557e-06	0.00292449	CTSB|LGALS3BP
10360	Human cytomegalovirus (strain AD169)	Infections caused by dsDNA viruses	0.0168919	0.000625122	0.0143659	CTSB
11108	Hepatitis C virus genotype 1a (isolate H)	Infections caused by +ssRNA viruses	0.0166052	0.000924946	0.00866806	CTSB|PPARG
333761	Human papillomavirus type 18	Infections caused by dsDNA viruses	0.0148472	0.000577542	0.0263768	GGT7|GSTO2|GPX8|MGST1|CTSB|GSTK1|EEF1G
10600	Human papillomavirus type 6b	Infections caused by dsDNA viruses	0.0136307	0.00494613	0.0242139	GGT7|MGST1|GPX8|CTSB
82830	Epstein-Barr virus (strain AG876)	Infections caused by dsDNA viruses	0.0133758	0.00105085	0.0145267	CTSB|CTSC|RPL35|GPX8|LGALS3BP|CD5L|GSTA4|MGST1|GGT7|MARCO|TNNT3

## Sheet: TableS1.2
Table S1.2 Pathogens associated with Atherosclerosis
Taxid	Pathogen name	Pathogen type	Jaccard index	p-value	q-value	MOA proteins
333284	Hepatitis C virus genotype 1b (isolate Con1)	Infections caused by +ssRNA viruses	0.0178947	0.000308389	0.0445067	FKBP5|FKBP6|PLEKHG4|ITGB1|RBP4|SESTD1|RANBP1
10600	Human papillomavirus type 6b	Infections caused by dsDNA viruses	0.0174216	0.000603013	0.018283	RETSAT|RDH14|RDH11|KDELR3|CDIPT|YIPF3|ITGB1|YIF1B|RARA|VKORC1L1
41856	Hepatitis C virus genotype 1	Infections caused by +ssRNA viruses	0.0163577	0.00144451	0.0356972	FKBP7|PLEKHG4|ITGB1|RBP4|SESTD1|MS4A6A|PPARA
11103	Hepacivirus C	Infections caused by +ssRNA viruses	0.0144928	1.17107e-05	0.000435589	FKBP5
85962	Helicobacter pylori (strain ATCC 700392 / 26695)	Infections caused by epsilon proteobacteria	0.0111524	4.17432e-05	0.000204632	ITGB1
10280	Molluscum contagiosum virus subtype 1	Infections caused by dsDNA viruses	0.00701754	0.0188059	0.0491678	VDR

## Sheet: TableS1.3
Table S1.3 Pathogens associated with Inflammatory bowel disease
Taxid	Pathogen name	Pathogen type	Jaccard index	p-value	q-value	MOA proteins
11706	Human immunodeficiency virus type 1 group M subtype B (isolate HXB2)	Infections caused by ssRNA-RT viruses	0.0274235	4.93736e-06	2.33168e-05	RDH11|GART|AIFM1|OSBPL8|GIMAP5|OLA1|NR3C1|DLG1|ITGB1|FUT8|ITGB5|ITGB2|MTHFD1L|UGGT1|ARFGEF1|RANBP1|EIF5A|EEF1D|ARFGEF2|IL9R|IL2RG|TUSC3|IARS2
211044	Influenza A virus (strain A/Puerto Rico/8/1934 H1N1)	Infections caused by -ssRNA viruses	0.0255039	8.92876e-05	0.00045695	RETSAT|GART|DAP3|CCT6B|DNM2|OPA1|OLA1|DNM1|SQSTM1|TYMS|MTHFD1L|MTHFD1|CDIPT|ICMT|TMEM86B|NUP107|ANXA1|UGGT1|FKBP5|CORO1C|GSN|ITGB1|ITGB5|EIF5A|RANBP1|MAGEA2B|FKBP15|ARFGEF1|PSD3|KDELR2|ARFGEF2|GBF1|RPLP1|PKP3|EFR3A|NCDN|GIPC1
11044	Rubella virus (strain RA27/3 vaccine)	Infections caused by +ssRNA viruses	0.0254934	9.05867e-05	0.000463598	RETSAT|GART|DAP3|CCT6B|DNM2|OPA1|OLA1|DNM1|SQSTM1|TYMS|MTHFD1L|MTHFD1|CDIPT|ICMT|TMEM86B|NUP107|ANXA1|UGGT1|FKBP5|CORO1C|GSN|ITGB1|ITGB5|EIF5A|RANBP1|MAGEA2B|FKBP15|ARFGEF1|PSD3|KDELR2|ARFGEF2|GBF1|RPLP1|PKP3|EFR3A|NCDN|GIPC1
632	Yersinia pestis	Infections caused by enterobacteria	0.0248199	0.000151237	0.00171638	OSBPL8|OSBPL9|ITGB1|ITGB3|MS4A1|ITGB7|ITGB2|NR3C1|ECM1|ARFGEF1|NR1I3|LTB|TMBIM1|PSD3|GSN|AZI2|RBP7|EEF1D|WDR13|FKBP5|TLE1|GBF1|ABCC3|PHTF2|MOCS2|IL7R|IL4R|EIF5A|GPR174|IL2RG|IL2RB|MAGI1|GIPC2|GIPC1|ATIC|DNM2|DLG2|MX1|SRP54|SQSTM1|FUT8|MAGI2|CPPED1|NUDT5|GPN1|CREB1|EHD4
158611	Influenza A virus (A/Paris/908/97(H3N2))	Infections caused by -ssRNA viruses	0.0168919	0.0032728	0.0239034	ITGB1|OSBPL5|GSN|CCDC117|DNM2|SQSTM1
10280	Molluscum contagiosum virus subtype 1	Infections caused by dsDNA viruses	0.0156522	2.42754e-10	9.00159e-10	NR3C1
382835	Influenza A virus (A/WSN/1933(H1N1))	Infections caused by -ssRNA viruses	0.0151057	6.66528e-05	0.002038	WDR33|EEF1D|GSN|CCT6B|CEP152|ATL1
928302	Hepatitis B virus genotype C subtype ayr (isolate Human/Japan/Okamoto/-)	Infections caused by dsDNA-RT viruses	0.0131387	0.00125455	0.0106457	AR|CREM|CREB1|AIP
11103	Hepacivirus C	Infections caused by +ssRNA viruses	0.0069808	0.000218689	0.00453466	FKBP5
290579	Human immunodeficiency virus type 1 group M subtype B (isolate Lai)	Infections caused by ssRNA-RT viruses	0.00695652	0.000356438	0.00520659	DNM2
210	Helicobacter pylori	Infections caused by epsilon proteobacteria	0.00693241	0.000547117	0.0266465	GART
11685	Human immunodeficiency virus type 1 group M subtype B (isolate ARV2/SF2)	Infections caused by ssRNA-RT viruses	0.00688468	0.00112787	0.0162774	DNM2
85962	Helicobacter pylori (strain ATCC 700392 / 26695)	Infections caused by epsilon proteobacteria	0.00530035	0.000387513	0.00150016	ITGB1

## Sheet: TableS1.4
Table S1.4 Pathogens associated with Alzheimer's disease
Taxid	Pathogen name	Pathogen type	Jaccard index	p-value	q-value	MOA proteins
1891767	Simian virus 40	Infections caused by ssRNA-RT viruses	0.0185185	0.000656301	0.00531968	FBXW11|BTRC|STRN4|TBL2|BUB3|STRN3|STRN|PTGES|MGST3|TNFRSF10A
211044	Influenza A virus (strain A/Puerto Rico/8/1934 H1N1)	Infections caused by -ssRNA viruses	0.0157445	0.00443557	0.0148732	NHP2|WDR77|RAE1|SMU1|PPIA|WDR5|STRN3|PPP2R2A|MRPL3|TMEM41B|LGALS3BP|PTGES|MGST1|GNB4|GNB3|GNB2|GNB1|RBBP7|RBBP4|CSTF1|CIAO1|BUB3|DCAF7|STRN
11044	Rubella virus (strain RA27/3 vaccine)	Infections caused by +ssRNA viruses	0.0157374	0.00447121	0.0150066	NHP2|WDR77|RAE1|SMU1|PPIA|WDR5|STRN3|PPP2R2A|MRPL3|TMEM41B|LGALS3BP|PTGES|MGST1|GNB4|GNB3|GNB2|GNB1|RBBP7|RBBP4|CSTF1|CIAO1|BUB3|DCAF7|STRN
381518	Influenza A virus (strain A/Wilson-Smith/1933 H1N1)	Infections caused by -ssRNA viruses	0.0155922	0.0021216	0.00740193	NHP2|RPL19|GGT7|WDR77|RAE1|SMU1|CDC40|PPIL4|PPIH|PPIE|PPIB|PPIA|GPX8|STRN3|THOC3|PLRG1|PWP1|PPP2R2A|LGALS3BP|TBL2|GNB4|GNB3|GNB1|WDR26|SEC13|RBBP7|RBBP4|GRWD1|EIF3I|CIAO1|BUB3|EEF1B2|RPTOR|SEC31A|DCAF7|STRN
796210	Bunyavirus La Crosse (isolate Human/United States/L78/1978)	Infections caused by -ssRNA viruses	0.0134529	0.00324497	0.0328657	SEC31A
69156	Murid herpesvirus 1 (strain K181)	Infections caused by dsDNA viruses	0.0108696	0.00183669	0.0252907	RBBP4|RBBP7
10915	Rotavirus A (strain RVA/Pig/United States/OSU/1977/G5P9[7])	Infections caused by dsRNA viruses	0.00906344	7.81321e-05	0.00131352	FBXW11
31684	Simian immunodeficiency virus agm.grivet (isolate AGM gr-1)	Infections caused by ssRNA-RT viruses	0.00862069	0.00278087	0.0241952	PPIC|PPIB|PPIA
73475	Chicken anemia virus (isolate Germany Cuxhaven-1)	Infections caused by ssDNA viruses	0.00606061	0.00187497	0.0204682	PPIL3
11707	Human immunodeficiency virus type 1 group M subtype B (isolate HXB3)	Infections caused by ssRNA-RT viruses	0.0060423	0.00260525	0.0153326	BTRC

## Sheet: TableS2.1
Table S2.1 Ddisease comorbidities associated with Epstein-Barr virus (strain B95-8) (Taxid: 10377)
Disease	ICD-10 group	Jaccard index	p-value	q-value	MOA proteins
oligospermia	Diseases of the genitourinary system	0.0602599	0	0	STX7|STX10|CDIPT|GLIPR2|SNRPA|SND1|SNAP23|PPM1B|PPM1A|RNF11|STX12|RPL17|TMED9|COPE|PSMD13|TSNARE1|DDX6|SNRPB2|RBMX|HNRNPM|SIAH1|SNX3|PCBP2|HOMER3|UBA52|UBL4A|DNAJB5|ASPH|RPS27A|SRI|SNX17|QSOX1|CEP57L1|P4HA2|KPNA2|ISG15|SSBP1|RPS11|TMX3|TRIM32|PDIA4|FAF2|HSPB8|TRADD|B2M|SLC16A3|RNF181|PNMA1|HSPB1|P4HA1|PPP1CA|KPNA3|TAB1|SYT11|ZNF250|PSMD3|MLF2|MIPOL1|KPNA6|KPNA1|RBPMS|EIF3B|WWP2|MKRN1|PNKD|UBB|SUM…
carbohydrate metabolic disorder	Endocrine, nutritional and metabolic diseases	0.0555441	1.78536e-05	0.000344469	STX7|STX10|CDIPT|GLIPR2|SNRPA|SND1|SNAP23|PPM1B|PPM1A|RNF11|STX12|RPL17|TMED9|COPE|PSMD13|TSNARE1|DDX6|SNRPB2|RBMX|HNRNPM|SIAH1|SNX3|PCBP2|HOMER3|UBA52|UBL4A|DNAJB5|ASPH|RPS27A|SRI|SNX17|QSOX1|CEP57L1|P4HA2|KPNA2|ISG15|SSBP1|RPS11|TMX3|TRIM32|PDIA4|FAF2|IDH3A|HSPB8|SLC25A22|GRPEL1|TRADD|B2M|GFPT1|IDH3B|SLC16A3|RNF181|PNMA1|HSPB1|EBNA1BP2|P4HA1|PPP1CA|DNAJB1|KPNA3|TAB1|SYT11|ZNF250|PSMD3|MLF2|PSME…
pellagra	Endocrine, nutritional and metabolic diseases	0.0554874	3.82431e-05	0.000686474	STX7|STX10|CDIPT|GLIPR2|SNRPA|SND1|SNAP23|PPM1B|PPM1A|RNF11|STX12|RPL17|TMED9|COPE|PSMD13|TSNARE1|DDX6|SNRPB2|RBMX|HNRNPM|SIAH1|SNX3|PCBP2|HOMER3|UBA52|UBL4A|DNAJB5|ASPH|RPS27A|SRI|SNX17|QSOX1|CEP57L1|P4HA2|KPNA2|ISG15|SSBP1|RPS11|TMX3|TRIM32|UCKL1|MAP3K7|PDIA4|FAF2|IDH3A|HSPB8|SLC25A22|GRPEL1|TRADD|B2M|GFPT1|IDH3B|SLC16A3|RNF181|PNMA1|HSPB1|EBNA1BP2|P4HA1|PPP1CA|DNAJB1|AIFM1|RRAS2|KPNA3|TAB1|TNI…
pyridoxine deficiency anemia	Endocrine, nutritional and metabolic diseases	0.0547877	0.000120867	0.00186362	STX7|STX10|CDIPT|GLIPR2|SNRPA|SND1|SNAP23|PPM1B|PPM1A|RNF11|STX12|RPL17|TMED9|COPE|RDH14|PSMD13|DHRS7|TSNARE1|DDX6|SNRPB2|RBMX|HNRNPM|SIAH1|SNX3|PCBP2|HOMER3|UBA52|UBL4A|DNAJB5|ASPH|RPS27A|SRI|SNX17|QSOX1|CEP57L1|P4HA2|KPNA2|ISG15|SSBP1|RPS11|TMX3|TRIM32|UCKL1|MAP3K7|PDIA4|FAF2|IDH3A|HSPB8|SLC25A22|GRPEL1|TRADD|B2M|GFPT1|IDH3B|SLC16A3|RNF181|PNMA1|HSPB1|EBNA1BP2|P4HA1|PPP1CA|DNAJB1|AIFM1|RRAS2|KP…
gestational diabetes	Pregnancy, childbirth and the puerperium	0.0545287	1.49076e-05	0.000290738	STX7|STX10|CDIPT|GLIPR2|SNRPA|SND1|SNAP23|PPM1B|PPM1A|RNF11|STX12|RPL17|TMED9|COPE|RDH14|PSMD13|DHRS7|TSNARE1|DDX6|SNRPB2|RBMX|HNRNPM|SIAH1|SNX3|PCBP2|HOMER3|UBA52|UBL4A|DNAJB5|ASPH|RPS27A|SRI|SNX17|QSOX1|CEP57L1|P4HA2|KPNA2|ISG15|SSBP1|RPS11|TMX3|TRIM32|PDIA4|FAF2|IDH3A|HSPB8|SLC25A22|GRPEL1|TRADD|B2M|GFPT1|IDH3B|SLC16A3|RNF181|PNMA1|HSPB1|EBNA1BP2|P4HA1|PPP1CA|DNAJB1|KPNA3|TAB1|SYT11|ZNF250|PSM…
kwashiorkor	Endocrine, nutritional and metabolic diseases	0.0544686	0.00025067	0.0036322	STX7|STX10|CDIPT|GLIPR2|SNRPA|SND1|SNAP23|PPM1B|PPM1A|RNF11|STX12|RPL17|TMED9|COPE|RDH14|PSMD13|DHRS7|TSNARE1|DDX6|SNRPB2|RBMX|HNRNPM|SIAH1|SNX3|PCBP2|HOMER3|UBA52|UBL4A|DNAJB5|ASPH|RPS27A|SRI|SNX17|QSOX1|CEP57L1|P4HA2|KPNA2|ISG15|SSBP1|RPS11|TMX3|TRIM32|MAP3K7|PDIA4|FAF2|IDH3A|HSPB8|SLC25A22|GRPEL1|TRADD|B2M|GFPT1|IDH3B|SLC16A3|RNF181|PNMA1|HSPB1|EBNA1BP2|P4HA1|PPP1CA|DNAJB1|KPNA3|TAB1|TNIK|SYT1…
lipid metabolism disorder	Endocrine, nutritional and metabolic diseases	0.0544498	7.3403e-05	0.00125516	STX7|STX10|CDIPT|GLIPR2|SNRPA|SND1|SNAP23|PPM1B|PPM1A|RNF11|STX12|RPL17|TMED9|COPE|RDH14|PSMD13|DHRS7|TSNARE1|DDX6|SNRPB2|RBMX|HNRNPM|SIAH1|SNX3|PCBP2|HOMER3|UBA52|UBL4A|DNAJB5|ASPH|RPS27A|SRI|SNX17|QSOX1|NME1-NME2|CEP57L1|P4HA2|NME3|KPNA2|ISG15|SSBP1|RPS11|TMX3|TRIM32|UCKL1|PDIA4|FAF2|IDH3A|HSPB8|SLC25A22|GRPEL1|RHOT2|RHOT1|TRADD|ARL1|B2M|GFPT1|IDH3B|SLC16A3|RNF181|PNMA1|HSPB1|EBNA1BP2|P4HA1|PPP…
beriberi	Endocrine, nutritional and metabolic diseases	0.0544349	0.000307861	0.00433892	STX7|STX10|CDIPT|GLIPR2|SNRPA|SND1|SNAP23|PPM1B|PPM1A|RNF11|STX12|RPL17|TMED9|COPE|RDH14|PSMD13|DHRS7|TSNARE1|DDX6|SNRPB2|RBMX|HNRNPM|SIAH1|SNX3|PCBP2|HOMER3|UBA52|UBL4A|DNAJB5|ASPH|RPS27A|SRI|SNX17|QSOX1|CEP57L1|P4HA2|KPNA2|ISG15|SSBP1|RPS11|TMX3|TRIM32|MAP3K7|PDIA4|FAF2|IDH3A|HSPB8|SLC25A22|GRPEL1|TRADD|B2M|GFPT1|IDH3B|SLC16A3|RNF181|PNMA1|HSPB1|EBNA1BP2|P4HA1|PPP1CA|DNAJB1|AIFM1|KPNA3|TAB1|TNI…
ariboflavinosis	Endocrine, nutritional and metabolic diseases	0.0544349	0.000307861	0.00433892	STX7|STX10|CDIPT|GLIPR2|SNRPA|SND1|SNAP23|PPM1B|PPM1A|RNF11|STX12|RPL17|TMED9|COPE|RDH14|PSMD13|DHRS7|TSNARE1|DDX6|SNRPB2|RBMX|HNRNPM|SIAH1|SNX3|PCBP2|HOMER3|UBA52|UBL4A|DNAJB5|ASPH|RPS27A|SRI|SNX17|QSOX1|CEP57L1|P4HA2|KPNA2|ISG15|SSBP1|RPS11|TMX3|TRIM32|MAP3K7|PDIA4|FAF2|IDH3A|HSPB8|SLC25A22|GRPEL1|TRADD|B2M|GFPT1|IDH3B|SLC16A3|RNF181|PNMA1|HSPB1|EBNA1BP2|P4HA1|PPP1CA|DNAJB1|AIFM1|KPNA3|TAB1|TNI…
osteomalacia	Diseases of the musculoskeletal system and connective tissue	0.0542866	0.000342562	0.00475524	STX7|STX10|CDIPT|GLIPR2|SNRPA|SND1|SNAP23|PPM1B|PPM1A|RNF11|STX12|RPL17|TMED9|COPE|PSMD13|TSNARE1|DDX6|SNRPB2|RBMX|HNRNPM|SIAH1|SNX3|PCBP2|HOMER3|UBA52|UBL4A|DNAJB5|ASPH|RPS27A|SRI|SNX17|QSOX1|CEP57L1|P4HA2|KPNA2|ISG15|SSBP1|RPS11|TMX3|TRIM32|MAP3K7|PDIA4|FAF2|IDH3A|HSPB8|SLC25A22|GRPEL1|TRADD|B2M|GFPT1|IDH3B|SLC16A3|RNF181|PNMA1|HSPB1|EBNA1BP2|P4HA1|PPP1CA|DNAJB1|AIFM1|KPNA3|TAB1|TNIK|SYT11|PRMT…
tethered spinal cord syndrome	Congenital malformations, deformations and chromosomal abnormalities	0.0542257	1.81577e-06	3.99755e-05	STX7|STX10|GLIPR2|SNRPA|SND1|SNAP23|PPM1B|PPM1A|RNF11|STX12|RPL17|TMED9|COPE|PSMD13|TSNARE1|DDX6|SNRPB2|RBMX|HNRNPM|SIAH1|SNX3|PCBP2|HOMER3|UBA52|UBL4A|DNAJB5|ASPH|RPS27A|SRI|SNX17|QSOX1|KPNA2|ISG15|RPS11|TMX3|TRIM32|PDIA4|FAF2|HSPB8|TRADD|B2M|SLC16A3|RNF181|PNMA1|HSPB1|P4HA1|PPP1CA|KPNA3|TAB1|SYT11|ZNF250|PSMD3|MLF2|MIPOL1|KPNA6|KPNA1|RBPMS|EIF3B|WWP2|MKRN1|PNKD|CNN1|HNRNPK|TTC12|PDIA3|GNG2|SYNC…
hereditary fructose intolerance syndrome	Endocrine, nutritional and metabolic diseases	0.0541939	4.9332e-06	0.0001047	STX7|STX10|CDIPT|GLIPR2|SNRPA|SND1|SNAP23|PPM1B|PPM1A|RNF11|STX12|RPL17|TMED9|COPE|RDH14|PSMD13|DHRS7|TSNARE1|DDX6|SNRPB2|RBMX|HNRNPM|SIAH1|SNX3|PCBP2|HOMER3|UBA52|UBL4A|DNAJB5|ASPH|RPS27A|SRI|SNX17|QSOX1|CEP57L1|P4HA2|KPNA2|ISG15|SSBP1|RPS11|TMX3|TRIM32|PDIA4|FAF2|IDH3A|HSPB8|SLC25A22|GRPEL1|TRADD|B2M|GFPT1|IDH3B|SLC16A3|RNF181|PNMA1|HSPB1|EBNA1BP2|P4HA1|PPP1CA|DNAJB1|KPNA3|TAB1|SYT11|ZNF250|PSM…
intracranial vasospasm	Diseases of the circulatory system	0.0538085	2.90572e-05	0.000540404	STX7|STX10|CDIPT|GLIPR2|SNRPA|SND1|SNAP23|PPM1B|PPM1A|RNF11|STX12|RPL17|TMED9|COPE|PSMD13|TSNARE1|DDX6|SNRPB2|RBMX|HNRNPM|SIAH1|SNX3|PCBP2|HOMER3|UBA52|UBL4A|DNAJB5|ASPH|RPS27A|SRI|SNX17|QSOX1|CEP57L1|P4HA2|KPNA2|ISG15|SSBP1|RPS11|TMX3|TRIM32|PDIA4|FAF2|IDH3A|HSPB8|SLC25A22|GRPEL1|TRADD|B2M|GFPT1|IDH3B|SLC16A3|RNF181|PNMA1|HSPB1|EBNA1BP2|P4HA1|PPP1CA|DNAJB1|KPNA3|TAB1|SYT11|ZNF250|PSMD3|MLF2|PSME…
protein-energy malnutrition	Endocrine, nutritional and metabolic diseases	0.0536798	0.00145471	0.0161	STX7|STX10|CDIPT|GLIPR2|SNRPA|SND1|SNAP23|PPM1B|PPM1A|RNF11|STX12|RPL17|TMED9|COPE|RDH14|PSMD13|DHRS7|TSNARE1|DDX6|SNRPB2|RBMX|HNRNPM|SIAH1|SNX3|PCBP2|HOMER3|UBA52|UBL4A|DNAJB5|ASPH|RPS27A|SRI|SNX17|QSOX1|CEP57L1|P4HA2|KPNA2|ISG15|SSBP1|RPS11|TMX3|TRIM32|MAP3K7|PDIA4|FAF2|IDH3A|HSPB8|SLC25A22|GRPEL1|TRADD|B2M|GFPT1|IDH3B|SLC16A3|RNF181|PNMA1|HSPB1|EBNA1BP2|P4HA1|PPP1CA|DNAJB1|AIFM1|KPNA3|TAB1|TNI…
marasmus	Endocrine, nutritional and metabolic diseases	0.0536798	0.00145471	0.0161	STX7|STX10|CDIPT|GLIPR2|SNRPA|SND1|SNAP23|PPM1B|PPM1A|RNF11|STX12|RPL17|TMED9|COPE|RDH14|PSMD13|DHRS7|TSNARE1|DDX6|SNRPB2|RBMX|HNRNPM|SIAH1|SNX3|PCBP2|HOMER3|UBA52|UBL4A|DNAJB5|ASPH|RPS27A|SRI|SNX17|QSOX1|CEP57L1|P4HA2|KPNA2|ISG15|SSBP1|RPS11|TMX3|TRIM32|MAP3K7|PDIA4|FAF2|IDH3A|HSPB8|SLC25A22|GRPEL1|TRADD|B2M|GFPT1|IDH3B|SLC16A3|RNF181|PNMA1|HSPB1|EBNA1BP2|P4HA1|PPP1CA|DNAJB1|AIFM1|KPNA3|TAB1|TNI…
indolent systemic mastocytosis	Neoplasms	0.0528202	1.9994e-06	4.34569e-05	RDH14|DHRS7|NME1-NME2|NME3|SSBP1|EGFR|ERBB2|UCKL1|MAP3K7|RHOT2|RHOT1|ARL1|TGFBR2|PDGFRB|AXL|EPHB2|PRKAR1A|AIFM1|RRAS2|RRAS|RAP1A|TNIK|SRPRB|RAB5C|RAB34|RAB32|RAB18|PRMT5|CDK1|PSMD3|JAK1|VWA8|RIPK1|CCT6B|DDR2|MAP2K3|VRK2|PTK7|CLPX|PNPLA6|TIMM8A|HSPA4|ARAF|EPHB4|SCYL1|MANF|EHD2|HSPA5|HSPA8|HSPA1A|TAP1|RUVBL2|RUVBL1|ATAD3A|RFC3|CLK1|ORC4|CDC6|CCT3|SRPK1|ORC1|TOR1AIP2|PSMC4|ABCD1|AHCYL1|NAV1|RAD50|PS…
meningioma	Neoplasms	0.0526129	8.19518e-06	0.000168961	NME1-NME2|NME3|SSBP1|EGFR|ERBB2|UCKL1|MAP3K7|RHOT2|RHOT1|ARL1|TGFBR2|PDGFRB|AXL|EPHB2|PRKAR1A|AIFM1|RRAS2|RRAS|RAP1A|TNIK|SRPRB|RAB5C|RAB34|RAB32|RAB18|PRMT5|CDK1|PSMD3|JAK1|VWA8|RIPK1|CCT6B|DDR2|MAP2K3|VRK2|PTK7|CLPX|PNPLA6|TIMM8A|HSPA4|ARAF|EPHB4|SCYL1|MANF|EHD2|HSPA5|HSPA8|HSPA1A|TAP1|RUVBL2|RUVBL1|ATAD3A|RFC3|CLK1|ORC4|CDC6|CCT3|SRPK1|ORC1|TOR1AIP2|PSMC4|ABCD1|AHCYL1|NAV1|RAD50|PSMC3|PSMC2|TA…
mouth disease	Certain infectious and parasitic diseases	0.0524523	0.000374002	0.00517012	STX7|STX10|CDIPT|GLIPR2|SNRPA|SND1|SNAP23|PPM1B|PPM1A|RNF11|STX12|RPL17|TMED9|COPE|RDH14|PSMD13|DHRS7|TSNARE1|DDX6|SNRPB2|RBMX|HNRNPM|SIAH1|SNX3|PCBP2|HOMER3|UBA52|UBL4A|DNAJB5|ASPH|RPS27A|SRI|SNX17|QSOX1|CEP57L1|P4HA2|KPNA2|ISG15|SSBP1|RPS11|TMX3|TRIM32|PDIA4|FAF2|IDH3A|HSPB8|SLC25A22|GRPEL1|TRADD|B2M|GFPT1|IDH3B|SLC16A3|RNF181|PNMA1|HSPB1|EBNA1BP2|P4HA1|PPP1CA|DNAJB1|KPNA3|TAB1|SYT11|ZNF250|PSM…
pineoblastoma	Neoplasms	0.051824	0.000475012	0.00618717	STX7|STX10|CDIPT|GLIPR2|SNRPA|SND1|SNAP23|PPM1B|PPM1A|RNF11|STX12|RPL17|TMED9|COPE|PSMD13|TSNARE1|DDX6|SNRPB2|RBMX|HNRNPM|SIAH1|SNX3|PCBP2|HOMER3|UBA52|UBL4A|DNAJB5|ASPH|RPS27A|SRI|SNX17|QSOX1|CEP57L1|P4HA2|KPNA2|ISG15|SSBP1|RPS11|TMX3|TRIM32|PDIA4|FAF2|IDH3A|HSPB8|SLC25A22|GRPEL1|TRADD|B2M|GFPT1|IDH3B|SLC16A3|RNF181|PNMA1|HSPB1|EBNA1BP2|P4HA1|PPP1CA|DNAJB1|KPNA3|TAB1|SYT11|ZNF250|PSMD3|MLF2|PSME…
mitochondrial myopathy	Diseases of the nervous system	0.0512966	2.18711e-05	0.000415321	STX7|STX10|CDIPT|GLIPR2|SNRPA|SND1|SNAP23|PPM1B|PPM1A|RNF11|STX12|RPL17|TMED9|COPE|RDH14|PSMD13|DHRS7|TSNARE1|DDX6|SNRPB2|RBMX|HNRNPM|SIAH1|SNX3|PCBP2|HOMER3|UBA52|UBL4A|DNAJB5|ASPH|RPS27A|SRI|SNX17|QSOX1|CEP57L1|P4HA2|KPNA2|ISG15|RPS11|TMX3|TRIM32|PDIA4|FAF2|IDH3A|HSPB8|GRPEL1|TRADD|B2M|GFPT1|IDH3B|SLC16A3|RNF181|PNMA1|HSPB1|EBNA1BP2|P4HA1|PPP1CA|DNAJB1|KPNA3|TAB1|SYT11|ZNF250|PSMD3|MLF2|RBP1|MI…
intracranial hypertension	Diseases of the nervous system	0.0509423	4.74249e-05	0.000841158	STX7|STX10|CDIPT|GLIPR2|SNRPA|SND1|SNAP23|PPM1B|PPM1A|RNF11|STX12|RPL17|TMED9|COPE|PSMD13|TSNARE1|DDX6|SNRPB2|RBMX|HNRNPM|SIAH1|SNX3|PCBP2|HOMER3|UBA52|UBL4A|DNAJB5|ASPH|RPS27A|SRI|SNX17|QSOX1|CEP57L1|KPNA2|ISG15|RPS11|TMX3|TRIM32|PDIA4|FAF2|IDH3A|HSPB8|TRADD|B2M|GFPT1|IDH3B|PNMA1|HSPB1|EBNA1BP2|P4HA1|PPP1CA|DNAJB1|KPNA3|TAB1|SYT11|ZNF250|MLF2|PSME1|RBP1|MIPOL1|KPNA6|KPNA1|RBPMS|EIF3B|WWP2|FARP1|…
mucopolysaccharidosis III	Endocrine, nutritional and metabolic diseases	0.0504831	5.02676e-07	3.99755e-05	CDIPT|RDH14|DHRS7|NME1-NME2|NME3|SSBP1|UCKL1|RHOT2|RHOT1|ARL1|PRKAR1A|AIFM1|RRAS2|RRAS|RAP1A|SRPRB|RAB5C|RAB34|RAB32|RAB18|PRMT5|PSMD3|VWA8|CCT6B|MAP2K3|CLPX|PNPLA6|TIMM8A|HSPA4|ARAF|MANF|EHD2|HSPA5|HSPA8|HSPA1A|TAP1|RUVBL2|RUVBL1|ATAD3A|RFC3|ORC4|CDC6|CCT3|SRPK1|ORC1|ICMT|TOR1AIP2|PSMC4|ABCD1|AHCYL1|NAV1|RAD50|PSMC3|PSMC2|TAF6|TOR4A|TAP2|PSMC5|PSMC1|CCT5|PITPNM3|TAF6L|IKBIP|CCT6A|RBP1|KIF1B|RPL2…
dry eye syndrome	Diseases of the eye and adnexa	0.0492899	0.00226413	0.0231416	STX7|STX10|CDIPT|GLIPR2|SNRPA|SND1|SNAP23|PPM1B|PPM1A|RNF11|STX12|RPL17|TMED9|COPE|RDH14|PSMD13|DHRS7|TSNARE1|DDX6|SNRPB2|RBMX|HNRNPM|SIAH1|SNX3|PCBP2|HOMER3|UBA52|UBL4A|DNAJB5|ASPH|RPS27A|SRI|SNX17|QSOX1|CEP57L1|P4HA2|KPNA2|ISG15|RPS11|TMX3|TRIM32|PDIA4|FAF2|IDH3A|HSPB8|SLC25A22|GRPEL1|B2M|GFPT1|IDH3B|RNF181|HSPB1|EBNA1BP2|P4HA1|PPP1CA|DNAJB1|KPNA3|TAB1|SYT11|ZNF250|PSMD3|CCT6B|PSME1|RBP1|MIPOL1…
Tay-Sachs disease	Endocrine, nutritional and metabolic diseases	0.0490595	1.24876e-06	3.99755e-05	CDIPT|RDH14|DHRS7|NME1-NME2|NME3|SSBP1|UCKL1|RHOT2|RHOT1|ARL1|PRKAR1A|AIFM1|RRAS2|RRAS|RAP1A|SRPRB|RAB5C|RAB34|RAB32|RAB18|PRMT5|PSMD3|VWA8|CCT6B|MAP2K3|CLPX|PNPLA6|TIMM8A|HSPA4|ARAF|MANF|EHD2|HSPA5|HSPA8|HSPA1A|TAP1|RUVBL2|RUVBL1|ATAD3A|RFC3|ORC4|CDC6|CCT3|SRPK1|ORC1|ICMT|TOR1AIP2|PSMC4|ABCD1|AHCYL1|NAV1|RAD50|PSMC3|PSMC2|TAF6|TOR4A|TAP2|PSMC5|PSMC1|CCT5|PITPNM3|TAF6L|IKBIP|CCT6A|RBP1|KIF1B|RPL2…
Sandhoff disease	Endocrine, nutritional and metabolic diseases	0.0490595	1.24876e-06	3.99755e-05	CDIPT|RDH14|DHRS7|NME1-NME2|NME3|SSBP1|UCKL1|RHOT2|RHOT1|ARL1|PRKAR1A|AIFM1|RRAS2|RRAS|RAP1A|SRPRB|RAB5C|RAB34|RAB32|RAB18|PRMT5|PSMD3|VWA8|CCT6B|MAP2K3|CLPX|PNPLA6|TIMM8A|HSPA4|ARAF|MANF|EHD2|HSPA5|HSPA8|HSPA1A|TAP1|RUVBL2|RUVBL1|ATAD3A|RFC3|ORC4|CDC6|CCT3|SRPK1|ORC1|ICMT|TOR1AIP2|PSMC4|ABCD1|AHCYL1|NAV1|RAD50|PSMC3|PSMC2|TAF6|TOR4A|TAP2|PSMC5|PSMC1|CCT5|PITPNM3|TAF6L|IKBIP|CCT6A|RBP1|KIF1B|RPL2…
GM1 gangliosidosis	Endocrine, nutritional and metabolic diseases	0.0489972	1.41751e-06	3.99755e-05	CDIPT|RDH14|DHRS7|NME1-NME2|NME3|SSBP1|UCKL1|RHOT2|RHOT1|ARL1|PRKAR1A|AIFM1|RRAS2|RRAS|RAP1A|SRPRB|RAB5C|RAB34|RAB32|RAB18|PRMT5|PSMD3|VWA8|CCT6B|MAP2K3|CLPX|PNPLA6|TIMM8A|HSPA4|ARAF|MANF|EHD2|HSPA5|HSPA8|HSPA1A|TAP1|RUVBL2|RUVBL1|ATAD3A|RFC3|ORC4|CDC6|CCT3|SRPK1|ORC1|ICMT|TOR1AIP2|PSMC4|ABCD1|AHCYL1|NAV1|RAD50|PSMC3|PSMC2|TAF6|TOR4A|TAP2|PSMC5|PSMC1|CCT5|PITPNM3|TAF6L|IKBIP|CCT6A|RBP1|KIF1B|RPL2…
keratoconjunctivitis sicca	Diseases of the eye and adnexa	0.0489533	0.00533376	0.0473996	STX7|STX10|CDIPT|GLIPR2|SNRPA|SND1|SNAP23|PPM1B|PPM1A|RNF11|STX12|RPL17|TMED9|COPE|RDH14|PSMD13|DHRS7|TSNARE1|DDX6|SNRPB2|RBMX|HNRNPM|SIAH1|SNX3|PCBP2|HOMER3|UBA52|UBL4A|DNAJB5|ASPH|RPS27A|SRI|SNX17|QSOX1|CEP57L1|P4HA2|KPNA2|ISG15|RPS11|TMX3|TRIM32|PDIA4|FAF2|IDH3A|HSPB8|SLC25A22|GRPEL1|B2M|GFPT1|IDH3B|RNF181|PNMA1|HSPB1|EBNA1BP2|P4HA1|PPP1CA|DNAJB1|KPNA3|TAB1|SYT11|ZNF250|PSMD3|CCT6B|MLF2|PSME1|…
bilirubin metabolic disorder	Endocrine, nutritional and metabolic diseases	0.0488594	0.00560218	0.0495409	STX7|STX10|GLIPR2|SNRPA|PPM1B|PPM1A|RPL17|COPE|RDH14|PSMD13|DDX6|SNRPB2|RBMX|HNRNPM|SNX3|PCBP2|SRI|SNX17|QSOX1|NME1-NME2|NME3|KPNA2|SSBP1|TMX3|TRIM32|UCKL1|PDIA4|HSPB8|RHOT2|RHOT1|TRADD|ARL1|B2M|RNF181|PNMA1|HSPB1|PRKAR1A|AIFM1|RRAS2|RRAS|RAP1A|SRPRB|RAB5C|RAB34|RAB32|RAB18|PRMT5|PSMD3|VWA8|CCT6B|MAP2K3|MLF2|CLPX|PNPLA6|TIMM8A|HSPA4|ARAF|MANF|EHD2|HSPA5|HSPA8|HSPA1A|TAP1|RUVBL2|RUVBL1|ATAD3A|MIPO…
Wolman disease	Endocrine, nutritional and metabolic diseases	0.0487494	1.78839e-06	3.99755e-05	CDIPT|RDH14|DHRS7|NME1-NME2|NME3|SSBP1|UCKL1|RHOT2|RHOT1|ARL1|PRKAR1A|AIFM1|RRAS2|RRAS|RAP1A|SRPRB|RAB5C|RAB34|RAB32|RAB18|PRMT5|PSMD3|VWA8|CCT6B|MAP2K3|CLPX|PNPLA6|TIMM8A|HSPA4|ARAF|MANF|EHD2|HSPA5|HSPA8|HSPA1A|TAP1|RUVBL2|RUVBL1|ATAD3A|RFC3|ORC4|CDC6|CCT3|SRPK1|ORC1|ICMT|TOR1AIP2|PSMC4|ABCD1|AHCYL1|NAV1|RAD50|PSMC3|PSMC2|TAF6|TOR4A|TAP2|PSMC5|PSMC1|CCT5|PITPNM3|TAF6L|IKBIP|CCT6A|RBP1|KIF1B|RPL2…
propionic acidemia	Endocrine, nutritional and metabolic diseases	0.0478433	1.35806e-05	0.000267753	STX7|STX10|CDIPT|GLIPR2|SNRPA|SND1|SNAP23|PPM1B|PPM1A|RNF11|STX12|RPL17|TMED9|COPE|RDH14|PSMD13|DHRS7|TSNARE1|DDX6|SNRPB2|RBMX|HNRNPM|SIAH1|SNX3|PCBP2|HOMER3|UBA52|UBL4A|DNAJB5|ASPH|RPS27A|SNX17|QSOX1|CEP57L1|P4HA2|KPNA2|ISG15|RPS11|FAF2|IDH3A|SLC25A22|GRPEL1|GFPT1|IDH3B|EBNA1BP2|P4HA1|PPP1CA|DNAJB1|KPNA3|TAB1|SYT11|ZNF250|PSME1|KPNA6|KPNA1|ICMT|WWP2|FARP1|PNKD|STAU1|UBB|SUMO1|HNRNPK|RBP1|TTC12|A…
hepatitis D	Certain infectious and parasitic diseases	0.0478065	0.00260793	0.0258501	RDH14|DHRS7|NME1-NME2|NME3|SSBP1|UCKL1|RHOT2|RHOT1|ARL1|PRKAR1A|AIFM1|RRAS2|RRAS|RAP1A|TNIK|SRPRB|RAB5C|RAB34|RAB32|RAB18|PRMT5|PSMD3|VWA8|CCT6B|MAP2K3|VRK2|CLPX|PNPLA6|TIMM8A|HSPA4|ARAF|MANF|EHD2|HSPA5|HSPA8|HSPA1A|TAP1|RUVBL2|RUVBL1|ATAD3A|RFC3|ORC4|CDC6|CCT3|SRPK1|ORC1|TOR1AIP2|PSMC4|ABCD1|AHCYL1|NAV1|RAD50|PSMC3|PSMC2|TAF6|TOR4A|TAP2|PSMC5|PSMC1|CCT5|PITPNM3|DPM1|ALG5|TAF6L|IKBIP|CCT6A|KIF1B|…
acromegaly	Endocrine, nutritional and metabolic diseases	0.0475198	0.000689027	0.00875355	STX7|STX10|CDIPT|GLIPR2|SNRPA|SND1|SNAP23|PPM1B|PPM1A|RNF11|STX12|RPL17|TMED9|COPE|PSMD13|TSNARE1|DDX6|SNRPB2|RBMX|HNRNPM|SIAH1|SNX3|PCBP2|HOMER3|UBA52|UBL4A|DNAJB5|ASPH|RPS27A|SNX17|QSOX1|CEP57L1|P4HA2|KPNA2|ISG15|RPS11|FAF2|IDH3A|SLC25A22|GRPEL1|GFPT1|IDH3B|EBNA1BP2|P4HA1|PPP1CA|DNAJB1|KPNA3|TAB1|SYT11|ZNF250|PSME1|KPNA6|KPNA1|WWP2|FARP1|PNKD|STAU1|UBB|SUMO1|HNRNPK|TTC12|P4HA3|HNRNPD|PLEKHA5|TM…
spindle cell sarcoma	Neoplasms	0.0474622	0.00237066	0.024094	RDH14|DHRS7|DDX6|NME1-NME2|NME3|SSBP1|EGFR|ERBB2|UCKL1|MAP3K7|RHOT2|RHOT1|ARL1|TGFBR2|PDGFRB|AXL|EPHB2|PRKAR1A|AIFM1|RRAS2|RRAS|RAP1A|TNIK|SRPRB|RAB5C|RAB34|RAB32|RAB18|PRMT5|CDK1|PSMD3|JAK1|VWA8|RIPK1|CCT6B|DDR2|MAP2K3|VRK2|PTK7|CLPX|PNPLA6|TIMM8A|HSPA4|ARAF|EPHB4|SCYL1|MANF|EHD2|HSPA5|HSPA8|HSPA1A|TAP1|RUVBL2|RUVBL1|ATAD3A|RFC3|CLK1|ORC4|CDC6|CCT3|SRPK1|ORC1|TOR1AIP2|PSMC4|ABCD1|AHCYL1|NAV1|RAD…
epithelioid sarcoma	Neoplasms	0.0474622	0.00237066	0.024094	RDH14|DHRS7|DDX6|NME1-NME2|NME3|SSBP1|EGFR|ERBB2|UCKL1|MAP3K7|RHOT2|RHOT1|ARL1|TGFBR2|PDGFRB|AXL|EPHB2|PRKAR1A|AIFM1|RRAS2|RRAS|RAP1A|TNIK|SRPRB|RAB5C|RAB34|RAB32|RAB18|PRMT5|CDK1|PSMD3|JAK1|VWA8|RIPK1|CCT6B|DDR2|MAP2K3|VRK2|PTK7|CLPX|PNPLA6|TIMM8A|HSPA4|ARAF|EPHB4|SCYL1|MANF|EHD2|HSPA5|HSPA8|HSPA1A|TAP1|RUVBL2|RUVBL1|ATAD3A|RFC3|CLK1|ORC4|CDC6|CCT3|SRPK1|ORC1|TOR1AIP2|PSMC4|ABCD1|AHCYL1|NAV1|RAD…
systemic mastocytosis	Neoplasms	0.047421	0.000802715	0.0100214	NME1-NME2|NME3|EGFR|ERBB2|UCKL1|MAP3K7|RHOT2|RHOT1|ARL1|TGFBR2|PDGFRB|AXL|EPHB2|PRKAR1A|AIFM1|RRAS2|RRAS|RAP1A|TNIK|SRPRB|RAB5C|RAB34|RAB32|RAB18|PRMT5|CDK1|PSMD3|JAK1|VWA8|RIPK1|CCT6B|DDR2|MAP2K3|VRK2|PTK7|CLPX|PNPLA6|TIMM8A|HSPA4|ARAF|EPHB4|SCYL1|MANF|EHD2|HSPA5|HSPA8|HSPA1A|TAP1|RUVBL2|RUVBL1|ATAD3A|RFC3|CLK1|ORC4|CDC6|CCT3|SRPK1|ORC1|TOR1AIP2|PSMC4|ABCD1|AHCYL1|NAV1|RAD50|PSMC3|PSMC2|TAF6|TOR…
periodontitis	Diseases of the digestive system	0.0472021	0.00407476	0.0376003	STX7|STX10|GLIPR2|SNRPA|SND1|SNAP23|PPM1B|PPM1A|RNF11|STX12|RPL17|TMED9|COPE|PSMD13|TSNARE1|SNRPB2|RBMX|HNRNPM|SIAH1|SNX3|PCBP2|HOMER3|SRI|SNX17|QSOX1|KPNA2|TMX3|TRIM32|PDIA4|FAF2|HSPB8|TRADD|B2M|SLC16A3|RNF181|PNMA1|HSPB1|P4HA1|PPP1CA|KPNA3|TAB1|SYT11|ZNF250|PSMD3|MLF2|MIPOL1|KPNA6|KPNA1|RBPMS|EIF3B|WWP2|MKRN1|PNKD|CNN1|HNRNPK|TTC12|PDIA3|GNG2|SYNCRIP|PTBP1|NONO|IGF2BP3|IGF2BP2|IGF2BP1|HNRNPR|HN…
Krabbe disease	Endocrine, nutritional and metabolic diseases	0.0471301	8.17782e-06	0.000168961	CDIPT|RDH14|DHRS7|NME1-NME2|NME3|SSBP1|UCKL1|RHOT2|RHOT1|ARL1|PRKAR1A|AIFM1|RRAS2|RRAS|RAP1A|SRPRB|RAB5C|RAB34|RAB32|RAB18|PRMT5|PSMD3|VWA8|CCT6B|MAP2K3|CLPX|PNPLA6|TIMM8A|HSPA4|ARAF|MANF|RBP1|EHD2|HSPA5|HSPA8|HSPA1A|TAP1|RUVBL2|RUVBL1|ATAD3A|RFC3|ORC4|CDC6|CCT3|SRPK1|ORC1|ICMT|TOR1AIP2|PSMC4|ABCD1|AHCYL1|NAV1|RAD50|PSMC3|PSMC2|TAF6|TOR4A|TAP2|PSMC5|PSMC1|CCT5|PITPNM3|TAF6L|IKBIP|CCT6A|KIF1B|RPL2…
urinary system benign neoplasm	Neoplasms	0.0470304	5.47294e-06	0.000115476	NME1-NME2|NME3|SSBP1|EGFR|ERBB2|UCKL1|MAP3K7|RHOT2|RHOT1|ARL1|TGFBR2|PDGFRB|AXL|EPHB2|PRKAR1A|AIFM1|RRAS2|RRAS|RAP1A|TNIK|SRPRB|RAB5C|RAB34|RAB32|RAB18|PRMT5|CDK1|JAK1|VWA8|RIPK1|CCT6B|DDR2|MAP2K3|VRK2|PTK7|CLPX|PNPLA6|TIMM8A|HSPA4|ARAF|EPHB4|SCYL1|MANF|EHD2|HSPA5|HSPA8|HSPA1A|TAP1|RUVBL2|RUVBL1|ATAD3A|RFC3|CLK1|ORC4|CDC6|CCT3|SRPK1|ORC1|TOR1AIP2|PSMC4|ABCD1|AHCYL1|NAV1|RAD50|PSMC3|PSMC2|TAF6|TOR…
alveolar soft part sarcoma	Neoplasms	0.0468713	0.00012349	0.00189596	NME1-NME2|NME3|SSBP1|EGFR|ERBB2|UCKL1|MAP3K7|RHOT2|RHOT1|ARL1|TGFBR2|PDGFRB|AXL|EPHB2|PRKAR1A|AIFM1|RRAS2|RRAS|RAP1A|TNIK|SRPRB|RAB5C|RAB34|RAB32|RAB18|PRMT5|CDK1|JAK1|VWA8|RIPK1|CCT6B|DDR2|MAP2K3|VRK2|PTK7|CLPX|PNPLA6|TIMM8A|HSPA4|ARAF|EPHB4|SCYL1|MANF|EHD2|HSPA5|HSPA8|HSPA1A|TAP1|RUVBL2|RUVBL1|ATAD3A|RFC3|CLK1|ORC4|CDC6|CCT3|SRPK1|ORC1|TOR1AIP2|PSMC4|ABCD1|AHCYL1|NAV1|RAD50|PSMC3|PSMC2|TAF6|TOR…
fibrosarcoma	Neoplasms	0.0468175	1.2907e-05	0.000255871	NME1-NME2|NME3|SSBP1|EGFR|ERBB2|UCKL1|MAP3K7|RHOT2|RHOT1|ARL1|TGFBR2|PDGFRB|AXL|EPHB2|PRKAR1A|AIFM1|RRAS2|RRAS|RAP1A|TNIK|SRPRB|RAB5C|RAB34|RAB32|RAB18|PRMT5|CDK1|PSMD3|JAK1|VWA8|RIPK1|CCT6B|DDR2|MAP2K3|VRK2|PTK7|CLPX|PNPLA6|TIMM8A|HSPA4|ARAF|EPHB4|SCYL1|MANF|EHD2|HSPA5|HSPA8|HSPA1A|TAP1|RUVBL2|RUVBL1|ATAD3A|RFC3|CLK1|ORC4|CDC6|CCT3|SRPK1|ORC1|TOR1AIP2|PSMC4|ABCD1|AHCYL1|NAV1|RAD50|PSMC3|PSMC2|TA…
medulloblastoma	Neoplasms	0.0467264	2.7369e-06	5.87781e-05	GLIPR2|RDH14|DHRS7|NME1-NME2|NME3|SSBP1|UCKL1|MAP3K7|RHOT2|RHOT1|ARL1|TGFBR2|PDGFRB|EPHB2|PRKAR1A|AIFM1|RRAS2|RRAS|RAP1A|TNIK|SRPRB|RAB5C|RAB34|RAB32|RAB18|PRMT5|VWA8|RIPK1|CCT6B|MAP2K3|CLPX|PNPLA6|TIMM8A|HSPA4|ARAF|SCYL1|MANF|RBP1|EHD2|HSPA5|HSPA8|HSPA1A|TAP1|RUVBL2|RUVBL1|ATAD3A|RFC3|CLK1|ORC4|CDC6|CCT3|SRPK1|ORC1|TOR1AIP2|PSMC4|ABCD1|AHCYL1|NAV1|RAD50|PSMC3|PSMC2|TAF6|TOR4A|TAP2|PSMC5|PSMC1|CC…
hemangiopericytoma	Neoplasms	0.0465964	0.00309902	0.0301381	RDH14|NME1-NME2|NME3|SSBP1|EGFR|ERBB2|UCKL1|MAP3K7|RHOT2|RHOT1|ARL1|TGFBR2|PDGFRB|AXL|EPHB2|PRKAR1A|AIFM1|RRAS2|RRAS|RAP1A|TNIK|SRPRB|RAB5C|RAB34|RAB32|RAB18|PRMT5|CDK1|PSMD3|JAK1|VWA8|RIPK1|CCT6B|DDR2|MAP2K3|VRK2|PTK7|CLPX|PNPLA6|TIMM8A|HSPA4|ARAF|EPHB4|SCYL1|MANF|EHD2|HSPA5|HSPA8|HSPA1A|TAP1|RUVBL2|RUVBL1|ATAD3A|RFC3|CLK1|ORC4|CDC6|CCT3|SRPK1|ORC1|TOR1AIP2|PSMC4|ABCD1|AHCYL1|NAV1|RAD50|PSMC3|PS…
peroxisomal disease	Endocrine, nutritional and metabolic diseases	0.0464756	3.23052e-05	0.000588672	CDIPT|RDH14|DHRS7|NME1-NME2|NME3|SSBP1|UCKL1|RHOT2|RHOT1|ARL1|PRKAR1A|AIFM1|RRAS2|RRAS|RAP1A|SRPRB|RAB5C|RAB34|RAB32|RAB18|PRMT5|PSMD3|VWA8|CCT6B|MAP2K3|CLPX|PNPLA6|TIMM8A|HSPA4|ARAF|MANF|RBP1|EHD2|HSPA5|HSPA8|HSPA1A|TAP1|RUVBL2|RUVBL1|ATAD3A|RFC3|ORC4|CDC6|CCT3|SRPK1|ORC1|ICMT|TOR1AIP2|PSMC4|ABCD1|AHCYL1|NAV1|RAD50|PSMC3|PSMC2|TAF6|TOR4A|TAP2|PSMC5|PSMC1|CCT5|PITPNM3|TAF6L|IKBIP|CCT6A|KIF1B|RPL2…
synovial sarcoma	Neoplasms	0.0462762	0.000196885	0.00289956	NME1-NME2|NME3|SSBP1|EGFR|ERBB2|UCKL1|MAP3K7|RHOT2|RHOT1|ARL1|TGFBR2|PDGFRB|AXL|EPHB2|PRKAR1A|AIFM1|RRAS2|RRAS|RAP1A|TNIK|SRPRB|RAB5C|RAB34|RAB32|RAB18|PRMT5|CDK1|JAK1|VWA8|RIPK1|CCT6B|DDR2|MAP2K3|VRK2|PTK7|CLPX|PNPLA6|TIMM8A|HSPA4|ARAF|EPHB4|SCYL1|MANF|EHD2|HSPA5|HSPA8|HSPA1A|TAP1|RUVBL2|RUVBL1|ATAD3A|RFC3|CLK1|ORC4|CDC6|CCT3|SRPK1|ORC1|TOR1AIP2|PSMC4|ABCD1|AHCYL1|NAV1|RAD50|PSMC3|PSMC2|TAF6|TOR…
prostate disease	Diseases of the genitourinary system	0.0462389	0.00107493	0.0129279	RDH14|DHRS7|NME1-NME2|NME3|SSBP1|EGFR|ERBB2|UCKL1|MAP3K7|RHOT2|RHOT1|ARL1|TGFBR2|AXL|EPHB2|PRKAR1A|AIFM1|RRAS2|RRAS|RAP1A|TNIK|SRPRB|RAB5C|RAB34|RAB32|RAB18|PRMT5|PSMD3|JAK1|VWA8|RIPK1|CCT6B|DDR2|MAP2K3|VRK2|PTK7|CLPX|PNPLA6|TIMM8A|HSPA4|ARAF|EPHB4|SCYL1|MANF|EHD2|HSPA5|HSPA8|HSPA1A|TAP1|RUVBL2|RUVBL1|ATAD3A|RFC3|CLK1|ORC4|CDC6|CCT3|SRPK1|ORC1|TOR1AIP2|PSMC4|ABCD1|AHCYL1|NAV1|RAD50|PSMC3|PSMC2|TA…
keratosis follicularis	Endocrine, nutritional and metabolic diseases	0.045724	0.00390852	0.0364594	STX7|STX10|CDIPT|GLIPR2|SNRPA|SND1|SNAP23|PPM1B|PPM1A|RNF11|STX12|RPL17|TMED9|COPE|RDH14|PSMD13|DHRS7|TSNARE1|DDX6|SIAH1|SNX3|PCBP2|HOMER3|UBA52|UBL4A|DNAJB5|ASPH|RPS27A|SRI|SNX17|QSOX1|CEP57L1|P4HA2|KPNA2|ISG15|RPS11|TMX3|TRIM32|PDIA4|FAF2|IDH3A|HSPB8|SLC25A22|B2M|GFPT1|IDH3B|RNF181|HSPB1|EBNA1BP2|PPP1CA|DNAJB1|TAB1|SYT11|ZNF250|PSME1|RBP1|MIPOL1|ICMT|MKRN1|FARP1|STAU1|CNN1|CCDC33|TTC12|PDIA3|SY…
metachromatic leukodystrophy	Endocrine, nutritional and metabolic diseases	0.0455537	2.70539e-05	0.000505754	CDIPT|RDH14|DHRS7|NME1-NME2|NME3|SSBP1|UCKL1|PRKAR1A|AIFM1|RRAS2|RRAS|RAP1A|SRPRB|RAB5C|RAB34|RAB32|RAB18|PRMT5|PSMD3|VWA8|MAP2K3|CLPX|PNPLA6|TIMM8A|HSPA4|ARAF|MANF|RBP1|EHD2|HSPA5|HSPA8|HSPA1A|TAP1|RUVBL2|RUVBL1|ATAD3A|RFC3|ORC4|CDC6|CCT3|ORC1|ICMT|TOR1AIP2|PSMC4|ABCD1|AHCYL1|NAV1|RAD50|PSMC3|PSMC2|TOR4A|TAP2|PSMC5|PSMC1|CCT5|PITPNM3|TAF6L|IKBIP|CCT6A|KIF1B|CCT6B|RPL21|DDX5|NDUFA4|RPS15A|CNP|DNA…
malignant mesothelioma	Neoplasms	0.0453314	0.000383485	0.00526211	NME1-NME2|NME3|SSBP1|EGFR|ERBB2|UCKL1|MAP3K7|RHOT2|RHOT1|ARL1|TGFBR2|PDGFRB|AXL|EPHB2|PRKAR1A|AIFM1|RRAS2|RRAS|RAP1A|TNIK|SRPRB|RAB5C|RAB34|RAB32|RAB18|PRMT5|CDK1|JAK1|VWA8|RIPK1|CCT6B|DDR2|MAP2K3|VRK2|PTK7|CLPX|PNPLA6|TIMM8A|HSPA4|ARAF|EPHB4|SCYL1|MANF|EHD2|HSPA5|HSPA8|HSPA1A|TAP1|RUVBL2|RUVBL1|ATAD3A|RFC3|CLK1|ORC4|CDC6|CCT3|SRPK1|ORC1|TOR1AIP2|PSMC4|ABCD1|AHCYL1|NAV1|RAD50|PSMC3|PSMC2|TAF6|TOR…
gangliosidosis	Endocrine, nutritional and metabolic diseases	0.0452971	6.78716e-05	0.0011661	CDIPT|RDH14|DHRS7|NME1-NME2|NME3|SSBP1|UCKL1|RHOT2|RHOT1|PRKAR1A|AIFM1|RRAS2|RRAS|RAP1A|SRPRB|RAB5C|RAB34|RAB32|RAB18|PRMT5|PSMD3|VWA8|MAP2K3|CLPX|PNPLA6|TIMM8A|HSPA4|ARAF|MANF|RBP1|EHD2|HSPA5|HSPA8|HSPA1A|TAP1|RUVBL2|RUVBL1|ATAD3A|RFC3|ORC4|CDC6|CCT3|ORC1|ICMT|TOR1AIP2|PSMC4|ABCD1|AHCYL1|NAV1|RAD50|PSMC3|PSMC2|TOR4A|TAP2|PSMC5|PSMC1|CCT5|PITPNM3|TAF6L|IKBIP|CCT6A|KIF1B|CCT6B|RPL21|DDX5|NDUFA4|RP…
pleomorphic liposarcoma	Neoplasms	0.0452781	0.00459828	0.0414765	RDH14|NME1-NME2|NME3|SSBP1|EGFR|ERBB2|UCKL1|MAP3K7|RHOT2|RHOT1|ARL1|TGFBR2|PDGFRB|AXL|EPHB2|PRKAR1A|AIFM1|RRAS2|RRAS|RAP1A|TNIK|SRPRB|RAB5C|RAB34|RAB32|RAB18|PRMT5|CDK1|PSMD3|JAK1|VWA8|RIPK1|CCT6B|DDR2|MAP2K3|VRK2|PTK7|CLPX|PNPLA6|TIMM8A|HSPA4|ARAF|EPHB4|SCYL1|MANF|EHD2|HSPA5|HSPA8|HSPA1A|TAP1|RUVBL2|RUVBL1|ATAD3A|RFC3|CLK1|ORC4|CDC6|CCT3|SRPK1|ORC1|TOR1AIP2|PSMC4|ABCD1|AHCYL1|NAV1|RAD50|PSMC3|PS…
liposarcoma	Neoplasms	0.0452781	0.00459828	0.0414765	RDH14|NME1-NME2|NME3|SSBP1|EGFR|ERBB2|UCKL1|MAP3K7|RHOT2|RHOT1|ARL1|TGFBR2|PDGFRB|AXL|EPHB2|PRKAR1A|AIFM1|RRAS2|RRAS|RAP1A|TNIK|SRPRB|RAB5C|RAB34|RAB32|RAB18|PRMT5|CDK1|PSMD3|JAK1|VWA8|RIPK1|CCT6B|DDR2|MAP2K3|VRK2|PTK7|CLPX|PNPLA6|TIMM8A|HSPA4|ARAF|EPHB4|SCYL1|MANF|EHD2|HSPA5|HSPA8|HSPA1A|TAP1|RUVBL2|RUVBL1|ATAD3A|RFC3|CLK1|ORC4|CDC6|CCT3|SRPK1|ORC1|TOR1AIP2|PSMC4|ABCD1|AHCYL1|NAV1|RAD50|PSMC3|PS…
trigeminal neuralgia	Diseases of the nervous system	0.0450473	0.00043062	0.00567035	STX7|STX10|GLIPR2|SNRPA|SND1|SNAP23|PPM1B|PPM1A|RNF11|STX12|RPL17|COPE|PSMD13|TSNARE1|SNRPB2|RBMX|HNRNPM|SNX3|PCBP2|SRI|SNX17|QSOX1|CEP57L1|KPNA2|RPS11|TMX3|TRIM32|PDIA4|FAF2|HSPB8|TRADD|B2M|SLC16A3|RNF181|PNMA1|HSPB1|P4HA1|PSMD3|MLF2|MIPOL1|RBPMS|EIF3B|MKRN1|CNN1|TTC12|PDIA3|GNG2|SYNCRIP|PTBP1|NONO|IGF2BP3|IGF2BP2|IGF2BP1|HNRNPR|HNRNPA1|CRIP2|SLC3A2|CCND1|GLIPR1|TMED10|STOM|SSR4|SDCBP|RPL31|PSME…
Klatskin's tumor	Neoplasms	0.0449827	0.000535492	0.00685126	NME1-NME2|NME3|SSBP1|EGFR|ERBB2|UCKL1|MAP3K7|RHOT2|RHOT1|ARL1|TGFBR2|PDGFRB|AXL|EPHB2|PRKAR1A|AIFM1|RRAS2|RRAS|RAP1A|TNIK|SRPRB|RAB5C|RAB34|RAB32|RAB18|PRMT5|CDK1|JAK1|VWA8|RIPK1|CCT6B|DDR2|MAP2K3|VRK2|PTK7|CLPX|PNPLA6|TIMM8A|HSPA4|ARAF|EPHB4|SCYL1|MANF|EHD2|HSPA5|HSPA8|HSPA1A|TAP1|RUVBL2|RUVBL1|ATAD3A|RFC3|CLK1|ORC4|CDC6|CCT3|SRPK1|ORC1|TOR1AIP2|PSMC4|ABCD1|AHCYL1|NAV1|RAD50|PSMC3|PSMC2|TAF6|TOR…
Guillain-Barre syndrome	Diseases of the nervous system	0.0448585	0.00239991	0.0243227	STX7|STX10|CDIPT|GLIPR2|SNRPA|SND1|SNAP23|PPM1B|PPM1A|RNF11|STX12|RPL17|TMED9|COPE|PSMD13|TSNARE1|DDX6|SNRPB2|RBMX|HNRNPM|SIAH1|SNX3|PCBP2|HOMER3|UBA52|UBL4A|DNAJB5|ASPH|RPS27A|SRI|SNX17|QSOX1|CEP57L1|P4HA2|KPNA2|ISG15|RPS11|TMX3|TRIM32|PDIA4|FAF2|IDH3A|HSPB8|SLC25A22|GRPEL1|TRADD|B2M|GFPT1|IDH3B|SLC16A3|RNF181|PNMA1|HSPB1|EBNA1BP2|P4HA1|PPP1CA|DNAJB1|KPNA3|TAB1|SYT11|ZNF250|PSME1|KPNA6|KPNA1|WWP…
narcolepsy	Diseases of the nervous system	0.0448514	0.000129304	0.0019602	STX7|STX10|SNRPA|SND1|SNAP23|PPM1B|PPM1A|RNF11|STX12|RPL17|TMED9|COPE|PSMD13|TSNARE1|DDX6|SNRPB2|RBMX|HNRNPM|SIAH1|SNX3|PCBP2|HOMER3|UBA52|UBL4A|DNAJB5|ASPH|RPS27A|SRI|SNX17|QSOX1|CEP57L1|P4HA2|KPNA2|ISG15|RPS11|TMX3|TRIM32|PDIA4|FAF2|IDH3A|HSPB8|GRPEL1|TRADD|B2M|IDH3B|SLC16A3|RNF181|PNMA1|HSPB1|P4HA1|DNAJB1|KPNA3|SYT11|ZNF250|PNKD|UBB|SUMO1|HNRNPK|CCDC33|P4HA3|GAS6|RBCK1|PLOD2|TNS3|RPL3|FARSA|AB…
vitamin K deficiency bleeding	Endocrine, nutritional and metabolic diseases	0.0444191	0.00442579	0.0401213	STX7|STX10|CDIPT|GLIPR2|SNRPA|SND1|SNAP23|PPM1B|PPM1A|RNF11|STX12|RPL17|TMED9|COPE|RDH14|PSMD13|DHRS7|TSNARE1|DDX6|SIAH1|SNX3|PCBP2|HOMER3|UBA52|UBL4A|DNAJB5|ASPH|RPS27A|SRI|SNX17|QSOX1|CEP57L1|P4HA2|KPNA2|ISG15|TMX3|TRIM32|PDIA4|FAF2|IDH3A|HSPB8|SLC25A22|B2M|GFPT1|IDH3B|RNF181|HSPB1|EBNA1BP2|PPP1CA|DNAJB1|TAB1|SYT11|ZNF250|PSME1|RBP1|ICMT|MKRN1|FARP1|STAU1|CCDC33|TTC12|PDIA3|SYNCRIP|PTBP1|NONO|I…
urea cycle disorder	Endocrine, nutritional and metabolic diseases	0.044348	0.00175423	0.0191796	STX7|STX10|CDIPT|SNRPA|SND1|SNAP23|PPM1B|PPM1A|RNF11|STX12|TMED9|COPE|RDH14|DHRS7|TSNARE1|SNRPB2|RBMX|HNRNPM|SNX3|PCBP2|ASPH|SRI|SNX17|QSOX1|CEP57L1|KPNA2|ISG15|RPS11|TMX3|TRIM32|PDIA4|HSPB8|SLC25A22|GRPEL1|TRADD|B2M|RNF181|PNMA1|HSPB1|PPP1CA|PSMD3|MLF2|MIPOL1|RBPMS|ICMT|EIF3B|MKRN1|CNN1|RBP1|TTC12|PDIA3|GNG2|SYNCRIP|PTBP1|NONO|IGF2BP3|IGF2BP2|IGF2BP1|HNRNPR|HNRNPA1|CRIP2|SLC3A2|CCND1|AIFM1|TMED1…
transient neonatal thrombocytopenia	Certain conditions originating in the perinatal period	0.0443182	7.17839e-10	5.17993e-07	EGFR|ERBB2|MAP3K7|TGFBR2|PDGFRB|AXL|EPHB2|TNIK|CDK1|JAK1|RIPK1|DDR2|MAP2K3|VRK2|PTK7|ARAF|EPHB4|SCYL1|CLK1|SRPK1|RPS6KA3|PSMA1|PSMB8|PSMB7|PSMB6|PSMB1|PSMB9|PSMB3|PSMB4|PSMA5|PSMB5|PSMA3|PSMA2|PSMA6|CAMK2D|HLA-B|HLA-A|SRPK2|PSMB2|CAPN2|CSNK2A1|PROCR|CSNK2A2|PPP6R3|ADCY6|ADCY9|IKBKB|SORT1|DDOST|PALLD|BACE2|PCOLCE|A2M|ABCC1|NPM1|PDLIM5|MAPK7|PDLIM4|PDLIM7
acquired thrombocytopenia	Diseases of the blood and blood-forming organs and certain disorders involving the immune mechanism	0.0443182	7.17839e-10	5.17993e-07	EGFR|ERBB2|MAP3K7|TGFBR2|PDGFRB|AXL|EPHB2|TNIK|CDK1|JAK1|RIPK1|DDR2|MAP2K3|VRK2|PTK7|ARAF|EPHB4|SCYL1|CLK1|SRPK1|RPS6KA3|PSMA1|PSMB8|PSMB7|PSMB6|PSMB1|PSMB9|PSMB3|PSMB4|PSMA5|PSMB5|PSMA3|PSMA2|PSMA6|CAMK2D|HLA-B|HLA-A|SRPK2|PSMB2|CAPN2|CSNK2A1|PROCR|CSNK2A2|PPP6R3|ADCY6|ADCY9|IKBKB|SORT1|DDOST|PALLD|BACE2|PCOLCE|A2M|ABCC1|NPM1|PDLIM5|MAPK7|PDLIM4|PDLIM7
vasculitis	Diseases of the musculoskeletal system and connective tissue	0.0440437	2.08859e-05	0.00039871	CDIPT|RDH14|DHRS7|NME1-NME2|NME3|RHOT2|RHOT1|ARL1|PRKAR1A|AIFM1|RRAS2|RRAS|RAP1A|SRPRB|RAB5C|RAB34|RAB32|RAB18|PRMT5|VWA8|CLPX|PNPLA6|TIMM8A|HSPA4|ARAF|MANF|RBP1|EHD2|HSPA5|HSPA8|HSPA1A|TAP1|RUVBL2|RUVBL1|ATAD3A|RFC3|ORC4|CDC6|CCT3|ORC1|ICMT|TOR1AIP2|PSMC4|ABCD1|AHCYL1|NAV1|RAD50|PSMC3|PSMC2|TAF6|TOR4A|TAP2|PSMC5|PSMC1|CCT5|DPM1|ALG5|TAF6L|CCT6A|CNP|PSMA1|PSMB8|PSMB7|PSMB6|PSMB1|PSMB9|PSMB3|PSMA3…
cardiomyopathy	Diseases of the circulatory system	0.0439734	2.7336e-06	5.87781e-05	CDIPT|GLIPR2|PPP1CA|PSMD3|PNKD|GNG2|SYNCRIP|PTBP1|NONO|IGF2BP3|IGF2BP2|IGF2BP1|HNRNPR|HNRNPA1|CRIP2|CCND1|GLIPR1|TOLLIP|RBMS2|PCBP1|MON2|PSMA1|PSMB8|PSMB7|PSMB6|PSMB1|PSMB9|PSMB3|PSMB4|CCNE1|CLEC7A|STUB1|PSMA5|COPA|PSMB5|PSMA3|PSMA2|PSMD6|GCA|DNAJC16|PSMA6|SNX3|PREB|CHPF|CTSB|EVA1B|SDF4|RPL13|HLA-B|HLA-A|CDKN2A|ITGB1|RMDN3|RCN1|PCBP2|LRPPRC|LMO7|COPE|RPL35|PLXNB2|SRI|CD74|TRAF2|SDCBP2|CAPN2|CNTNA…
male infertility	Diseases of the genitourinary system	0.043775	0.00477953	0.0430039	STX7|STX10|CDIPT|GLIPR2|SNRPA|SND1|SNAP23|PPM1B|PPM1A|RNF11|STX12|RPL17|TMED9|COPE|RDH14|PSMD13|DHRS7|TSNARE1|DDX6|SNRPB2|RBMX|HNRNPM|SIAH1|SNX3|PCBP2|HOMER3|UBA52|UBL4A|DNAJB5|ASPH|RPS27A|SNX17|QSOX1|CEP57L1|P4HA2|KPNA2|ISG15|RPS11|FAF2|IDH3A|SLC25A22|GRPEL1|GFPT1|IDH3B|EBNA1BP2|P4HA1|PPP1CA|DNAJB1|KPNA3|TAB1|SYT11|ZNF250|PSME1|RBP1|KPNA6|KPNA1|ICMT|WWP2|FARP1|PNKD|STAU1|UBB|SUMO1|HNRNPK|TTC12|P…
genetic disease	Factors influencing health status and contact with health services	0.0436402	0.000496169	0.00643948	RDH14|DHRS7|NME1-NME2|NME3|UCKL1|RHOT2|RHOT1|ARL1|PRKAR1A|AIFM1|RRAS2|RRAS|RAP1A|SRPRB|RAB5C|RAB34|RAB32|RAB18|PSMD3|VWA8|CCT6B|PRMT5|CLPX|PNPLA6|TIMM8A|HSPA4|ARAF|MANF|EHD2|HSPA5|HSPA8|HSPA1A|TAP1|RUVBL2|RUVBL1|ATAD3A|RFC3|ORC4|CDC6|CCT3|SRPK1|ORC1|TOR1AIP2|PSMC4|ABCD1|AHCYL1|NAV1|RAD50|PSMC3|PSMC2|TOR4A|TAP2|PSMC5|PSMC1|CCT5|DPM1|ALG5|IKBIP|CCT6A|KIF1B|RPL21|DDX5|NDUFA4|UGGT2|RPS15A|CNP|DNAJB12…
relapsing-remitting multiple sclerosis	Diseases of the nervous system	0.0435938	0.000534924	0.00685126	CDIPT|RDH14|DHRS7|NME1-NME2|NME3|SSBP1|UCKL1|RHOT2|RHOT1|ARL1|PRKAR1A|AIFM1|RRAS2|RRAS|RAP1A|SRPRB|RAB5C|RAB34|RAB32|RAB18|PRMT5|VWA8|CCT6B|CLPX|PNPLA6|TIMM8A|HSPA4|MANF|RBP1|EHD2|HSPA5|HSPA8|HSPA1A|TAP1|RUVBL2|RUVBL1|ATAD3A|RFC3|ORC4|CDC6|CCT3|ORC1|ICMT|TOR1AIP2|PSMC4|ABCD1|AHCYL1|NAV1|RAD50|PSMC3|PSMC2|TAF6|TOR4A|TAP2|PSMC5|PSMC1|CCT5|PITPNM3|DPM1|ALG5|IKBIP|CCT6A|KIF1B|RPL21|DDX5|UGGT2|RPS15A|…
myxoid leiomyosarcoma	Neoplasms	0.0433925	0.000169456	0.00251604	NME1-NME2|NME3|SSBP1|EGFR|ERBB2|UCKL1|MAP3K7|RHOT2|RHOT1|ARL1|TGFBR2|PDGFRB|AXL|EPHB2|PRKAR1A|AIFM1|RRAS2|RRAS|RAP1A|TNIK|SRPRB|RAB5C|RAB34|RAB32|RAB18|PRMT5|CDK1|JAK1|VWA8|RIPK1|CCT6B|DDR2|MAP2K3|VRK2|PTK7|CLPX|PNPLA6|TIMM8A|HSPA4|ARAF|EPHB4|SCYL1|MANF|HSPA5|HSPA8|HSPA1A|TAP1|RUVBL2|RUVBL1|ATAD3A|RFC3|CLK1|ORC4|CDC6|CCT3|SRPK1|NAV1|TAF6|PITPNM3|DPM1|ALG5|IKBIP|CCT6A|KIF1B|RPL21|PSMC4|DDX5|UGGT2|…
leiomyosarcoma	Neoplasms	0.0433925	0.000169456	0.00251604	NME1-NME2|NME3|SSBP1|EGFR|ERBB2|UCKL1|MAP3K7|RHOT2|RHOT1|ARL1|TGFBR2|PDGFRB|AXL|EPHB2|PRKAR1A|AIFM1|RRAS2|RRAS|RAP1A|TNIK|SRPRB|RAB5C|RAB34|RAB32|RAB18|PRMT5|CDK1|JAK1|VWA8|RIPK1|CCT6B|DDR2|MAP2K3|VRK2|PTK7|CLPX|PNPLA6|TIMM8A|HSPA4|ARAF|EPHB4|SCYL1|MANF|HSPA5|HSPA8|HSPA1A|TAP1|RUVBL2|RUVBL1|ATAD3A|RFC3|CLK1|ORC4|CDC6|CCT3|SRPK1|NAV1|TAF6|PITPNM3|DPM1|ALG5|IKBIP|CCT6A|KIF1B|RPL21|PSMC4|DDX5|UGGT2|…
epithelioid leiomyosarcoma	Neoplasms	0.0433925	0.000169456	0.00251604	NME1-NME2|NME3|SSBP1|EGFR|ERBB2|UCKL1|MAP3K7|RHOT2|RHOT1|ARL1|TGFBR2|PDGFRB|AXL|EPHB2|PRKAR1A|AIFM1|RRAS2|RRAS|RAP1A|TNIK|SRPRB|RAB5C|RAB34|RAB32|RAB18|PRMT5|CDK1|JAK1|VWA8|RIPK1|CCT6B|DDR2|MAP2K3|VRK2|PTK7|CLPX|PNPLA6|TIMM8A|HSPA4|ARAF|EPHB4|SCYL1|MANF|HSPA5|HSPA8|HSPA1A|TAP1|RUVBL2|RUVBL1|ATAD3A|RFC3|CLK1|ORC4|CDC6|CCT3|SRPK1|NAV1|TAF6|PITPNM3|DPM1|ALG5|IKBIP|CCT6A|KIF1B|RPL21|PSMC4|DDX5|UGGT2|…
occupational dermatitis	Diseases of the skin and subcutaneous tissue	0.0430716	0.00429286	0.0391127	STX7|STX10|GLIPR2|SNRPA|SND1|SNAP23|PPM1B|PPM1A|RNF11|STX12|RPL17|COPE|PSMD13|TSNARE1|SIAH1|SNX3|PCBP2|SRI|SNX17|QSOX1|KPNA2|RPS11|TMX3|TRIM32|PDIA4|FAF2|HSPB8|TRADD|B2M|RNF181|PNMA1|HSPB1|PPP1CA|PSMD3|MLF2|MIPOL1|RBPMS|EIF3B|MKRN1|CNN1|TTC12|PDIA3|GNG2|SYNCRIP|PTBP1|NONO|IGF2BP3|IGF2BP2|IGF2BP1|HNRNPR|HNRNPA1|CRIP2|SLC3A2|CCND1|AIFM1|GLIPR1|GAS6|TMED10|STOM|SSR4|SDCBP|RPL31|PSME3|PDCD6IP|DNAJC7|…
anovulation	Diseases of the genitourinary system	0.0429479	0.00267276	0.0264201	STX7|STX10|CDIPT|GLIPR2|SNRPA|SND1|SNAP23|PPM1B|PPM1A|RNF11|STX12|RPL17|TMED9|COPE|PSMD13|TSNARE1|DDX6|SNRPB2|RBMX|HNRNPM|SIAH1|SNX3|PCBP2|HOMER3|UBA52|UBL4A|DNAJB5|ASPH|RPS27A|SNX17|QSOX1|CEP57L1|P4HA2|KPNA2|ISG15|RPS11|FAF2|IDH3A|SLC25A22|GRPEL1|GFPT1|IDH3B|EBNA1BP2|P4HA1|PPP1CA|DNAJB1|KPNA3|TAB1|SYT11|ZNF250|PSME1|KPNA6|KPNA1|WWP2|FARP1|PNKD|STAU1|UBB|SUMO1|HNRNPK|TTC12|P4HA3|HNRNPD|PLEKHA5|TM…
bile duct carcinoma	Neoplasms	0.0425232	0.000460359	0.00601803	NME1-NME2|NME3|SSBP1|EGFR|ERBB2|UCKL1|MAP3K7|RHOT2|RHOT1|ARL1|TGFBR2|PDGFRB|AXL|EPHB2|PRKAR1A|AIFM1|RRAS2|RRAS|RAP1A|TNIK|SRPRB|RAB5C|RAB34|RAB32|RAB18|PRMT5|CDK1|JAK1|VWA8|RIPK1|DDR2|MAP2K3|VRK2|PTK7|CLPX|PNPLA6|TIMM8A|HSPA4|ARAF|EPHB4|SCYL1|MANF|EHD2|HSPA5|HSPA8|HSPA1A|TAP1|RUVBL2|RUVBL1|ATAD3A|RFC3|CLK1|ORC4|CDC6|CCT3|SRPK1|TOR1AIP2|PSMC4|ABCD1|AHCYL1|NAV1|RAD50|PSMC3|PSMC2|TAF6|TAP2|PSMC5|PSM…
factor VIII deficiency	Diseases of the blood and blood-forming organs and certain disorders involving the immune mechanism	0.0417755	1.7362e-05	0.000336785	PPM1B|ASPH|NME1-NME2|CEP57L1|P4HA2|NME3|SSBP1|UCKL1|SLC25A22|GRPEL1|GFPT1|RBP1|EHD2|TAF6|DPM1|ALG5|SLC7A5|CCDC33|UGGT2|TMEM161A|PSMA1|PSMB8|PSMB7|PSMB6|PSMB1|PSMB9|PSMB3|PSMB4|PSMA5|PSMB5|PSMA3|PSMA2|JAKMIP2|PSMA6|CTSB|TMEM30A|HLA-B|HLA-A|TCP11L1|RPL35|OCIAD1|PSMB2|ECE1|CAPN2|LAMA3|GGT7|CTSC|CAPN1|PROCR|SLC35F6|WDR77|SNRPD2|TM9SF3|ADCY6|ADCY9|SORT1|ADAM10|DDOST|PALLD|PPP2R2A|BACE2|SLC12A4|FILIP1L…
hepatocellular carcinoma	Neoplasms	0.0413625	0.000236169	0.00343588	NME1-NME2|NME3|SSBP1|EGFR|ERBB2|UCKL1|MAP3K7|RHOT2|RHOT1|ARL1|TGFBR2|PDGFRB|AXL|EPHB2|PRKAR1A|AIFM1|RRAS2|RRAS|RAP1A|TNIK|SRPRB|RAB5C|RAB34|RAB32|RAB18|PRMT5|CDK1|JAK1|VWA8|RIPK1|CCT6B|DDR2|MAP2K3|VRK2|PTK7|CLPX|TIMM8A|HSPA4|ARAF|EPHB4|SCYL1|HSPA5|HSPA8|HSPA1A|TAP1|RUVBL2|RUVBL1|ATAD3A|RFC3|CLK1|SRPK1|ORC1|TOR1AIP2|PSMC4|ABCD1|RAD50|PSMC3|PSMC2|TAF6|TOR4A|TAP2|DPM1|ALG5|TAF6L|UGGT2|RPS6KA3|MTHFD1…
trachea carcinoma in situ	Neoplasms	0.041085	7.57004e-09	8.03314e-07	NME1-NME2|NME3|SSBP1|EGFR|ERBB2|UCKL1|MAP3K7|RHOT2|RHOT1|ARL1|TGFBR2|PDGFRB|AXL|EPHB2|TNIK|CDK1|JAK1|RIPK1|DDR2|VRK2|PTK7|MAP2K3|EPHB4|SCYL1|CLK1|TAF6|UGGT2|RPS6KA3|PSMA1|PSMB8|PSMB7|PSMB6|PSMB1|PSMB9|PSMB3|PSMB4|PSMA5|PSMB5|PSMA3|PSMA2|PSMA6|CTSB|TMEM30A|RPL35|PSMB2|CAPN2|LGALS3BP|NCEH1|CTSC|CD5L|DPP7|GJA1|TFRC|SERBP1|ANK3|ITGAV|PALLD|EFNB1|NISCH|FAS|GNS
stomach carcinoma in situ	Neoplasms	0.041085	7.57004e-09	8.03314e-07	NME1-NME2|NME3|SSBP1|EGFR|ERBB2|UCKL1|MAP3K7|RHOT2|RHOT1|ARL1|TGFBR2|PDGFRB|AXL|EPHB2|TNIK|CDK1|JAK1|RIPK1|DDR2|VRK2|PTK7|MAP2K3|EPHB4|SCYL1|CLK1|TAF6|UGGT2|RPS6KA3|PSMA1|PSMB8|PSMB7|PSMB6|PSMB1|PSMB9|PSMB3|PSMB4|PSMA5|PSMB5|PSMA3|PSMA2|PSMA6|CTSB|TMEM30A|RPL35|PSMB2|CAPN2|LGALS3BP|NCEH1|CTSC|CD5L|DPP7|GJA1|TFRC|SERBP1|ANK3|ITGAV|PALLD|EFNB1|NISCH|FAS|GNS
skin carcinoma in situ	Neoplasms	0.041085	7.57004e-09	8.03314e-07	NME1-NME2|NME3|SSBP1|EGFR|ERBB2|UCKL1|MAP3K7|RHOT2|RHOT1|ARL1|TGFBR2|PDGFRB|AXL|EPHB2|TNIK|CDK1|JAK1|RIPK1|DDR2|VRK2|PTK7|MAP2K3|EPHB4|SCYL1|CLK1|TAF6|UGGT2|RPS6KA3|PSMA1|PSMB8|PSMB7|PSMB6|PSMB1|PSMB9|PSMB3|PSMB4|PSMA5|PSMB5|PSMA3|PSMA2|PSMA6|CTSB|TMEM30A|RPL35|PSMB2|CAPN2|LGALS3BP|NCEH1|CTSC|CD5L|DPP7|GJA1|TFRC|SERBP1|ANK3|ITGAV|PALLD|EFNB1|NISCH|FAS|GNS
rectum carcinoma in situ	Neoplasms	0.041085	7.57004e-09	8.03314e-07	NME1-NME2|NME3|SSBP1|EGFR|ERBB2|UCKL1|MAP3K7|RHOT2|RHOT1|ARL1|TGFBR2|PDGFRB|AXL|EPHB2|TNIK|CDK1|JAK1|RIPK1|DDR2|VRK2|PTK7|MAP2K3|EPHB4|SCYL1|CLK1|TAF6|UGGT2|RPS6KA3|PSMA1|PSMB8|PSMB7|PSMB6|PSMB1|PSMB9|PSMB3|PSMB4|PSMA5|PSMB5|PSMA3|PSMA2|PSMA6|CTSB|TMEM30A|RPL35|PSMB2|CAPN2|LGALS3BP|NCEH1|CTSC|CD5L|DPP7|GJA1|TFRC|SERBP1|ANK3|ITGAV|PALLD|EFNB1|NISCH|FAS|GNS
prostate carcinoma in situ	Neoplasms	0.041085	7.57004e-09	8.03314e-07	NME1-NME2|NME3|SSBP1|EGFR|ERBB2|UCKL1|MAP3K7|RHOT2|RHOT1|ARL1|TGFBR2|PDGFRB|AXL|EPHB2|TNIK|CDK1|JAK1|RIPK1|DDR2|VRK2|PTK7|MAP2K3|EPHB4|SCYL1|CLK1|TAF6|UGGT2|RPS6KA3|PSMA1|PSMB8|PSMB7|PSMB6|PSMB1|PSMB9|PSMB3|PSMB4|PSMA5|PSMB5|PSMA3|PSMA2|PSMA6|CTSB|TMEM30A|RPL35|PSMB2|CAPN2|LGALS3BP|NCEH1|CTSC|CD5L|DPP7|GJA1|TFRC|SERBP1|ANK3|ITGAV|PALLD|EFNB1|NISCH|FAS|GNS
penis carcinoma in situ	Neoplasms	0.041085	7.57004e-09	8.03314e-07	NME1-NME2|NME3|SSBP1|EGFR|ERBB2|UCKL1|MAP3K7|RHOT2|RHOT1|ARL1|TGFBR2|PDGFRB|AXL|EPHB2|TNIK|CDK1|JAK1|RIPK1|DDR2|VRK2|PTK7|MAP2K3|EPHB4|SCYL1|CLK1|TAF6|UGGT2|RPS6KA3|PSMA1|PSMB8|PSMB7|PSMB6|PSMB1|PSMB9|PSMB3|PSMB4|PSMA5|PSMB5|PSMA3|PSMA2|PSMA6|CTSB|TMEM30A|RPL35|PSMB2|CAPN2|LGALS3BP|NCEH1|CTSC|CD5L|DPP7|GJA1|TFRC|SERBP1|ANK3|ITGAV|PALLD|EFNB1|NISCH|FAS|GNS
nasal cavity carcinoma in situ	Neoplasms	0.041085	7.57004e-09	8.03314e-07	NME1-NME2|NME3|SSBP1|EGFR|ERBB2|UCKL1|MAP3K7|RHOT2|RHOT1|ARL1|TGFBR2|PDGFRB|AXL|EPHB2|TNIK|CDK1|JAK1|RIPK1|DDR2|VRK2|PTK7|MAP2K3|EPHB4|SCYL1|CLK1|TAF6|UGGT2|RPS6KA3|PSMA1|PSMB8|PSMB7|PSMB6|PSMB1|PSMB9|PSMB3|PSMB4|PSMA5|PSMB5|PSMA3|PSMA2|PSMA6|CTSB|TMEM30A|RPL35|PSMB2|CAPN2|LGALS3BP|NCEH1|CTSC|CD5L|DPP7|GJA1|TFRC|SERBP1|ANK3|ITGAV|PALLD|EFNB1|NISCH|FAS|GNS
lung carcinoma in situ	Neoplasms	0.041085	7.57004e-09	8.03314e-07	NME1-NME2|NME3|SSBP1|EGFR|ERBB2|UCKL1|MAP3K7|RHOT2|RHOT1|ARL1|TGFBR2|PDGFRB|AXL|EPHB2|TNIK|CDK1|JAK1|RIPK1|DDR2|VRK2|PTK7|MAP2K3|EPHB4|SCYL1|CLK1|TAF6|UGGT2|RPS6KA3|PSMA1|PSMB8|PSMB7|PSMB6|PSMB1|PSMB9|PSMB3|PSMB4|PSMA5|PSMB5|PSMA3|PSMA2|PSMA6|CTSB|TMEM30A|RPL35|PSMB2|CAPN2|LGALS3BP|NCEH1|CTSC|CD5L|DPP7|GJA1|TFRC|SERBP1|ANK3|ITGAV|PALLD|EFNB1|NISCH|FAS|GNS
liver carcinoma in situ	Neoplasms	0.041085	7.57004e-09	8.03314e-07	NME1-NME2|NME3|SSBP1|EGFR|ERBB2|UCKL1|MAP3K7|RHOT2|RHOT1|ARL1|TGFBR2|PDGFRB|AXL|EPHB2|TNIK|CDK1|JAK1|RIPK1|DDR2|VRK2|PTK7|MAP2K3|EPHB4|SCYL1|CLK1|TAF6|UGGT2|RPS6KA3|PSMA1|PSMB8|PSMB7|PSMB6|PSMB1|PSMB9|PSMB3|PSMB4|PSMA5|PSMB5|PSMA3|PSMA2|PSMA6|CTSB|TMEM30A|RPL35|PSMB2|CAPN2|LGALS3BP|NCEH1|CTSC|CD5L|DPP7|GJA1|TFRC|SERBP1|ANK3|ITGAV|PALLD|EFNB1|NISCH|FAS|GNS
lip carcinoma in situ	Neoplasms	0.041085	7.57004e-09	8.03314e-07	NME1-NME2|NME3|SSBP1|EGFR|ERBB2|UCKL1|MAP3K7|RHOT2|RHOT1|ARL1|TGFBR2|PDGFRB|AXL|EPHB2|TNIK|CDK1|JAK1|RIPK1|DDR2|VRK2|PTK7|MAP2K3|EPHB4|SCYL1|CLK1|TAF6|UGGT2|RPS6KA3|PSMA1|PSMB8|PSMB7|PSMB6|PSMB1|PSMB9|PSMB3|PSMB4|PSMA5|PSMB5|PSMA3|PSMA2|PSMA6|CTSB|TMEM30A|RPL35|PSMB2|CAPN2|LGALS3BP|NCEH1|CTSC|CD5L|DPP7|GJA1|TFRC|SERBP1|ANK3|ITGAV|PALLD|EFNB1|NISCH|FAS|GNS
larynx carcinoma in situ	Neoplasms	0.041085	7.57004e-09	8.03314e-07	NME1-NME2|NME3|SSBP1|EGFR|ERBB2|UCKL1|MAP3K7|RHOT2|RHOT1|ARL1|TGFBR2|PDGFRB|AXL|EPHB2|TNIK|CDK1|JAK1|RIPK1|DDR2|VRK2|PTK7|MAP2K3|EPHB4|SCYL1|CLK1|TAF6|UGGT2|RPS6KA3|PSMA1|PSMB8|PSMB7|PSMB6|PSMB1|PSMB9|PSMB3|PSMB4|PSMA5|PSMB5|PSMA3|PSMA2|PSMA6|CTSB|TMEM30A|RPL35|PSMB2|CAPN2|LGALS3BP|NCEH1|CTSC|CD5L|DPP7|GJA1|TFRC|SERBP1|ANK3|ITGAV|PALLD|EFNB1|NISCH|FAS|GNS
kidney carcinoma in situ	Neoplasms	0.041085	7.57004e-09	8.03314e-07	NME1-NME2|NME3|SSBP1|EGFR|ERBB2|UCKL1|MAP3K7|RHOT2|RHOT1|ARL1|TGFBR2|PDGFRB|AXL|EPHB2|TNIK|CDK1|JAK1|RIPK1|DDR2|VRK2|PTK7|MAP2K3|EPHB4|SCYL1|CLK1|TAF6|UGGT2|RPS6KA3|PSMA1|PSMB8|PSMB7|PSMB6|PSMB1|PSMB9|PSMB3|PSMB4|PSMA5|PSMB5|PSMA3|PSMA2|PSMA6|CTSB|TMEM30A|RPL35|PSMB2|CAPN2|LGALS3BP|NCEH1|CTSC|CD5L|DPP7|GJA1|TFRC|SERBP1|ANK3|ITGAV|PALLD|EFNB1|NISCH|FAS|GNS
intestine carcinoma in situ	Neoplasms	0.041085	7.57004e-09	8.03314e-07	NME1-NME2|NME3|SSBP1|EGFR|ERBB2|UCKL1|MAP3K7|RHOT2|RHOT1|ARL1|TGFBR2|PDGFRB|AXL|EPHB2|TNIK|CDK1|JAK1|RIPK1|DDR2|VRK2|PTK7|MAP2K3|EPHB4|SCYL1|CLK1|TAF6|UGGT2|RPS6KA3|PSMA1|PSMB8|PSMB7|PSMB6|PSMB1|PSMB9|PSMB3|PSMB4|PSMA5|PSMB5|PSMA3|PSMA2|PSMA6|CTSB|TMEM30A|RPL35|PSMB2|CAPN2|LGALS3BP|NCEH1|CTSC|CD5L|DPP7|GJA1|TFRC|SERBP1|ANK3|ITGAV|PALLD|EFNB1|NISCH|FAS|GNS
esophagus carcinoma in situ	Neoplasms	0.041085	7.57004e-09	8.03314e-07	NME1-NME2|NME3|SSBP1|EGFR|ERBB2|UCKL1|MAP3K7|RHOT2|RHOT1|ARL1|TGFBR2|PDGFRB|AXL|EPHB2|TNIK|CDK1|JAK1|RIPK1|DDR2|VRK2|PTK7|MAP2K3|EPHB4|SCYL1|CLK1|TAF6|UGGT2|RPS6KA3|PSMA1|PSMB8|PSMB7|PSMB6|PSMB1|PSMB9|PSMB3|PSMB4|PSMA5|PSMB5|PSMA3|PSMA2|PSMA6|CTSB|TMEM30A|RPL35|PSMB2|CAPN2|LGALS3BP|NCEH1|CTSC|CD5L|DPP7|GJA1|TFRC|SERBP1|ANK3|ITGAV|PALLD|EFNB1|NISCH|FAS|GNS
endometrium carcinoma in situ	Neoplasms	0.041085	7.57004e-09	8.03314e-07	NME1-NME2|NME3|SSBP1|EGFR|ERBB2|UCKL1|MAP3K7|RHOT2|RHOT1|ARL1|TGFBR2|PDGFRB|AXL|EPHB2|TNIK|CDK1|JAK1|RIPK1|DDR2|VRK2|PTK7|MAP2K3|EPHB4|SCYL1|CLK1|TAF6|UGGT2|RPS6KA3|PSMA1|PSMB8|PSMB7|PSMB6|PSMB1|PSMB9|PSMB3|PSMB4|PSMA5|PSMB5|PSMA3|PSMA2|PSMA6|CTSB|TMEM30A|RPL35|PSMB2|CAPN2|LGALS3BP|NCEH1|CTSC|CD5L|DPP7|GJA1|TFRC|SERBP1|ANK3|ITGAV|PALLD|EFNB1|NISCH|FAS|GNS
colon carcinoma in situ	Neoplasms	0.041085	7.57004e-09	8.03314e-07	NME1-NME2|NME3|SSBP1|EGFR|ERBB2|UCKL1|MAP3K7|RHOT2|RHOT1|ARL1|TGFBR2|PDGFRB|AXL|EPHB2|TNIK|CDK1|JAK1|RIPK1|DDR2|VRK2|PTK7|MAP2K3|EPHB4|SCYL1|CLK1|TAF6|UGGT2|RPS6KA3|PSMA1|PSMB8|PSMB7|PSMB6|PSMB1|PSMB9|PSMB3|PSMB4|PSMA5|PSMB5|PSMA3|PSMA2|PSMA6|CTSB|TMEM30A|RPL35|PSMB2|CAPN2|LGALS3BP|NCEH1|CTSC|CD5L|DPP7|GJA1|TFRC|SERBP1|ANK3|ITGAV|PALLD|EFNB1|NISCH|FAS|GNS
breast carcinoma in situ	Neoplasms	0.041085	7.57004e-09	8.03314e-07	NME1-NME2|NME3|SSBP1|EGFR|ERBB2|UCKL1|MAP3K7|RHOT2|RHOT1|ARL1|TGFBR2|PDGFRB|AXL|EPHB2|TNIK|CDK1|JAK1|RIPK1|DDR2|VRK2|PTK7|MAP2K3|EPHB4|SCYL1|CLK1|TAF6|UGGT2|RPS6KA3|PSMA1|PSMB8|PSMB7|PSMB6|PSMB1|PSMB9|PSMB3|PSMB4|PSMA5|PSMB5|PSMA3|PSMA2|PSMA6|CTSB|TMEM30A|RPL35|PSMB2|CAPN2|LGALS3BP|NCEH1|CTSC|CD5L|DPP7|GJA1|TFRC|SERBP1|ANK3|ITGAV|PALLD|EFNB1|NISCH|FAS|GNS
bladder carcinoma in situ	Neoplasms	0.041085	7.57004e-09	8.03314e-07	NME1-NME2|NME3|SSBP1|EGFR|ERBB2|UCKL1|MAP3K7|RHOT2|RHOT1|ARL1|TGFBR2|PDGFRB|AXL|EPHB2|TNIK|CDK1|JAK1|RIPK1|DDR2|VRK2|PTK7|MAP2K3|EPHB4|SCYL1|CLK1|TAF6|UGGT2|RPS6KA3|PSMA1|PSMB8|PSMB7|PSMB6|PSMB1|PSMB9|PSMB3|PSMB4|PSMA5|PSMB5|PSMA3|PSMA2|PSMA6|CTSB|TMEM30A|RPL35|PSMB2|CAPN2|LGALS3BP|NCEH1|CTSC|CD5L|DPP7|GJA1|TFRC|SERBP1|ANK3|ITGAV|PALLD|EFNB1|NISCH|FAS|GNS
hematopoietic system disease	Diseases of the blood and blood-forming organs and certain disorders involving the immune mechanism	0.0409066	0.00362174	0.0342972	CDIPT|RDH14|DHRS7|NME1-NME2|NME3|SSBP1|UCKL1|RHOT2|RHOT1|ARL1|PRKAR1A|AIFM1|RRAS2|RRAS|RAP1A|SRPRB|RAB5C|RAB34|RAB32|RAB18|PRMT5|VWA8|CCT6B|CLPX|PNPLA6|TIMM8A|HSPA4|ARAF|MANF|RBP1|EHD2|HSPA5|HSPA8|HSPA1A|TAP1|RUVBL2|RUVBL1|ATAD3A|RFC3|ORC4|CDC6|CCT3|ORC1|ICMT|TOR1AIP2|PSMC4|ABCD1|AHCYL1|NAV1|RAD50|PSMC3|PSMC2|TAF6|TOR4A|TAP2|PSMC5|PSMC1|CCT5|PITPNM3|DPM1|ALG5|TAF6L|IKBIP|CCT6A|KIF1B|RPL21|DDX5|RP…
giant cell glioblastoma	Neoplasms	0.0408843	0.000447644	0.00587309	NME1-NME2|NME3|EGFR|ERBB2|MAP3K7|RHOT2|RHOT1|ARL1|TGFBR2|PDGFRB|AXL|EPHB2|PRKAR1A|AIFM1|RRAS|RRAS2|RAP1A|TNIK|SRPRB|RAB5C|RAB34|RAB32|RAB18|PRMT5|CDK1|JAK1|RIPK1|DDR2|MAP2K3|VWA8|VRK2|PTK7|CLPX|PNPLA6|ARAF|EPHB4|SCYL1|EHD2|CLK1|SRPK1|ORC1|TOR1AIP2|PSMC4|ABCD1|AHCYL1|RAD50|PSMC3|PSMC2|TAF6|TOR4A|TAP2|DPM1|ALG5|RBP1|RPS6KA3|MTHFD1L|CAMK2D|WWOX|FKBP1A|SRPK2|FKBP9|DNAJB2|PRKACB|PRKACA|DLG1|CSNK2A1|CS…
hypobetalipoproteinemia	Endocrine, nutritional and metabolic diseases	0.0407654	0.00386214	0.036288	CDIPT|RDH14|DHRS7|NME1-NME2|NME3|SSBP1|UCKL1|RHOT2|RHOT1|ARL1|PRKAR1A|AIFM1|RRAS2|RRAS|RAP1A|SRPRB|RAB5C|RAB34|RAB32|RAB18|PRMT5|PSMD3|VWA8|CCT6B|CLPX|PNPLA6|TIMM8A|HSPA4|ARAF|RBP1|EHD2|HSPA5|HSPA8|HSPA1A|TAP1|RUVBL2|RUVBL1|ATAD3A|RFC3|ORC4|CDC6|CCT3|SRPK1|ORC1|TOR1AIP2|PSMC4|ABCD1|AHCYL1|NAV1|RAD50|PSMC3|PSMC2|TAF6|TOR4A|TAP2|PSMC5|PSMC1|CCT5|DPM1|ALG5|TAF6L|IKBIP|CCT6A|KIF1B|RPL21|DDX5|NDUFA4|R…
IgA glomerulonephritis	Diseases of the genitourinary system	0.0401786	1.17079e-08	1.20692e-06	CDIPT|RDH14|DHRS7|PPP1CA|CCT6B|ICMT|PNKD|RBP1|PSMA1|PSMB8|PSMB7|PSMB6|PSMB1|PSMB9|PSMB3|PSMB4|PSMA5|PSMB5|PSMA3|PSMA2|PSMA6|CTSB|WWOX|FKBP1A|HLA-B|HLA-A|FKBP9|ITGB1|RPL35|PSMB2|CD248|AIP|CAPN2|LGALS3BP|OSTM1|GGT7|NPEPPS|NCEH1|CTSC|CD5L|CAPN1|GPX8|PROCR|RARA|COX20|WDR77|MGST1|GSTA4|SPAG5|TRAM1|ARHGAP1|ADAM10|PALLD|PPP2R2A|BACE2|MARCO|TBL2|SEC13|RBBP7|RBBP4|RPS8
melanoma	Neoplasms	0.0398372	0.00338395	0.0324583	RDH14|DHRS7|NME1-NME2|NME3|SSBP1|UCKL1|MAP3K7|RHOT2|RHOT1|ARL1|PDGFRB|PRKAR1A|AIFM1|RRAS2|RRAS|RAP1A|TNIK|SRPRB|RAB5C|RAB34|RAB32|RAB18|PRMT5|VWA8|CCT6B|MAP2K3|CLPX|PNPLA6|TIMM8A|HSPA4|ARAF|MANF|EHD2|HSPA5|HSPA8|HSPA1A|TAP1|RUVBL2|RUVBL1|ATAD3A|RFC3|ORC4|CDC6|CCT3|SRPK1|ORC1|TOR1AIP2|PSMC4|ABCD1|AHCYL1|NAV1|RAD50|PSMC3|PSMC2|TAF6|TOR4A|TAP2|PSMC5|PSMC1|CCT5|PITPNM3|DPM1|ALG5|TAF6L|IKBIP|CCT6A|KIF…
facial paralysis	Diseases of the nervous system	0.0396947	0.00125417	0.0142746	RDH14|DHRS7|NME1-NME2|NME3|RHOT2|RHOT1|ARL1|HOMER3|PRKAR1A|AIFM1|RRAS2|RRAS|RAP1A|SRPRB|RAB5C|RAB34|RAB32|RAB18|PRMT5|VWA8|CLPX|PNPLA6|TIMM8A|HSPA4|ARAF|MANF|EHD2|HSPA5|HSPA8|HSPA1A|TAP1|RUVBL2|RUVBL1|ATAD3A|RFC3|ORC4|CDC6|CCT3|ORC1|ICMT|TOR1AIP2|PSMC4|ABCD1|AHCYL1|RAD50|PSMC3|PSMC2|TAF6|TOR4A|TAP2|PSMC5|PSMC1|CCT5|DPM1|ALG5|TAF6L|RPL3|FARSA|WWOX|SF3B1|ABHD12|PPP2R1A|ITGB1|DNAJB2|TOR1AIP1|LGALS3B…
von Willebrand's disease	Diseases of the blood and blood-forming organs and certain disorders involving the immune mechanism	0.0393368	0.000342672	0.00475524	PPM1B|ASPH|CEP57L1|P4HA2|SLC25A22|GRPEL1|GFPT1|RBP1|SLC7A5|CCDC33|PVR|TMEM161A|PSMA1|PSMB8|PSMB7|PSMB6|PSMB1|PSMB9|PSMB3|PSMB4|PSMA5|PSMB5|PSMA3|PSMA2|JAKMIP2|PSMA6|CTSB|HLA-B|HLA-A|GAS6|TCP11L1|RPL35|OCIAD1|PSMB2|ECE1|CAPN2|LAMA3|GGT7|NCEH1|CTSC|CAPN1|PROCR|SLC35F6|WDR77|TM9SF3|ADCY6|ADCY9|SORT1|ADAM10|DDOST|PALLD|PPP2R2A|BACE2|SLC12A4|FILIP1L|PCOLCE|A2M|TBL2|SEC13|RBBP7|RBBP4|ABCC1|VKORC1|RPS8|…
calcinosis	Endocrine, nutritional and metabolic diseases	0.0386691	0.00507426	0.0454291	CDIPT|SNRPA|PPM1B|PPM1A|RNF11|RPL17|COPE|RDH14|PSMD13|DHRS7|SNRPB2|RBMX|HNRNPM|SIAH1|SNX3|PCBP2|SRI|SNX17|QSOX1|KPNA2|TMX3|TRIM32|PDIA4|FAF2|B2M|SLC16A3|RNF181|PNMA1|HSPB1|PPP1CA|CCT6B|MIPOL1|EIF3B|WWP2|MKRN1|RBP1|GNG2|SYNCRIP|PTBP1|NONO|IGF2BP3|IGF2BP2|IGF2BP1|HNRNPR|HNRNPA1|CRIP2|CCND1|SLC3A2|TMED10|STOM|SSR4|SDCBP|RPL31|PSME3|PDCD6IP|DNAJC7|DNAJB6|DNAJB2|COA7|BCL2L11|FKBP1A|FKBP9|IGFBP4|ITGB1|…
insulinoma	Endocrine, nutritional and metabolic diseases	0.0383287	0.000165063	0.00248144	EGFR|ERBB2|MAP3K7|HSPB8|TGFBR2|PDGFRB|HSPB1|AXL|EPHB2|TNIK|CDK1|JAK1|RIPK1|CCT6B|DDR2|MAP2K3|VRK2|PTK7|EPHB4|SCYL1|CLK1|SRPK1|CNN1|PDIA3|GNG2|SLC3A2|GLIPR1|RPS6KA3|DYNLL1|TMX1|PSMD6|GCA|DNAJC16|SNX3|PREB|CHPF|CAMK2D|FKBP1A|EVA1B|SRPK2|FKBP9|ECE1|CD248|CLTC|CHP1|AIP|CEPT1|PRKACB|PRKACA|CSNK2A2|SH3GLB1|UBAC2|CYBRD1|PPP6R3|RPL28|TP53I11|ADAM10|DGAT1|SLC22A18|ACTN4|ACTN1|NAGK|SPNS1|ADAM9
uterus carcinoma in situ	Neoplasms	0.0381107	0.00115971	0.0136764	SLC25A22|PNKD|EGFR|TMCO4|PVR|PSMA1|PSMB8|PSMB7|PSMB6|PSMB1|PSMB9|PSMB3|PSMB4|PSMA5|PSMB5|PSMA3|PSMA2|PSMA6|CTSB|HLA-B|HLA-A|RPL35|PSMB2|TOR1AIP1|CAPN2|LGALS3BP|GGT7|NCEH1|CTSC|CD5L|PYCR2|CAPN1|DPP7|GPX8|PROCR|UGCG|TFRC|SERBP1|ANK3|ITGAV|PALLD|EFNB1|NISCH|CPT1A|MGST1|GSTA4|FAS|GNS|RSU1|RPL10|NAGK|PCOLCE|MARCO|VAMP7|VAMP5|CAPZB|RNH1|ICAM1|MGARP|PTTG1IP|BSG|ELF2|SLIT3|OSMR|CRTC3|ROBO1|MPZL1|RNF167|C…
syringomyelia	Diseases of the nervous system	0.0381107	0.00115971	0.0136764	SLC25A22|PNKD|EGFR|TMCO4|PVR|PSMA1|PSMB8|PSMB7|PSMB6|PSMB1|PSMB9|PSMB3|PSMB4|PSMA5|PSMB5|PSMA3|PSMA2|PSMA6|CTSB|HLA-B|HLA-A|RPL35|PSMB2|TOR1AIP1|CAPN2|LGALS3BP|GGT7|NCEH1|CTSC|CD5L|PYCR2|CAPN1|DPP7|GPX8|PROCR|UGCG|TFRC|SERBP1|ANK3|ITGAV|PALLD|EFNB1|NISCH|CPT1A|MGST1|GSTA4|FAS|GNS|RSU1|RPL10|NAGK|PCOLCE|MARCO|VAMP7|VAMP5|CAPZB|RNH1|ICAM1|MGARP|PTTG1IP|BSG|ELF2|SLIT3|OSMR|CRTC3|ROBO1|MPZL1|RNF167|C…
anal carcinoma in situ	Neoplasms	0.0381107	0.00115971	0.0136764	SLC25A22|PNKD|EGFR|TMCO4|PVR|PSMA1|PSMB8|PSMB7|PSMB6|PSMB1|PSMB9|PSMB3|PSMB4|PSMA5|PSMB5|PSMA3|PSMA2|PSMA6|CTSB|HLA-B|HLA-A|RPL35|PSMB2|TOR1AIP1|CAPN2|LGALS3BP|GGT7|NCEH1|CTSC|CD5L|PYCR2|CAPN1|DPP7|GPX8|PROCR|UGCG|TFRC|SERBP1|ANK3|ITGAV|PALLD|EFNB1|NISCH|CPT1A|MGST1|GSTA4|FAS|GNS|RSU1|RPL10|NAGK|PCOLCE|MARCO|VAMP7|VAMP5|CAPZB|RNH1|ICAM1|MGARP|PTTG1IP|BSG|ELF2|SLIT3|OSMR|CRTC3|ROBO1|MPZL1|RNF167|C…
glioblastoma multiforme	Neoplasms	0.0379267	0.00297509	0.0290898	NME1-NME2|NME3|EGFR|ERBB2|MAP3K7|RHOT2|RHOT1|TGFBR2|PDGFRB|AXL|EPHB2|PRKAR1A|RRAS|RRAS2|RAP1A|TNIK|SRPRB|RAB5C|RAB34|RAB32|RAB18|CDK1|JAK1|RIPK1|DDR2|MAP2K3|VRK2|PTK7|CLPX|PNPLA6|ARAF|EPHB4|SCYL1|EHD2|CLK1|SRPK1|ORC1|TOR1AIP2|PSMC4|ABCD1|AHCYL1|RAD50|PSMC3|PSMC2|TOR4A|TAP2|DPM1|ALG5|RPS6KA3|MTHFD1L|CAMK2D|WWOX|FKBP1A|SRPK2|FKBP9|DNAJB2|PRKACB|PRKACA|DLG1|CSNK2A2|RARA|KCTD12|CDS2|CSNK2A1|TRAM1|LMN…
coronary artery vasospasm	Diseases of the circulatory system	0.03784	1.63755e-06	3.99755e-05	PPP1CA|PNKD|PSMA1|PSMB8|PSMB7|PSMB6|PSMB1|PSMB9|PSMB3|PSMB4|PSMA5|PSMB5|PSMA3|PSMA2|PSMA6|CTSB|HLA-B|HLA-A|FKBP9|RPL35|PSMB2|CAPN2|LGALS3BP|GGT7|NPEPPS|NCEH1|CTSC|CD5L|RPL13A|CAPN1|GJA1|GPX8|PROCR|MGST1|GSTA4|RPL8|RPL23|ADCY6|ADCY9|SORT1|ADAM10|RPL3|PALLD|BACE2|F2R|PCOLCE|MARCO|SPNS1|CASKIN2|SH3BP4|SH3GLB2|BABAM1|COL6A1|NEDD4L|ITIH3|COL6A3|COL6A2|SH3KBP1|RPS8|ITCH|AHR
papillary carcinoma	Neoplasms	0.0378123	0.000576882	0.00735473	SRI|QSOX1|TMX3|EGFR|ERBB2|MAP3K7|PDIA4|TRIM32|HSPB8|SLC16A3|TGFBR2|PNMA1|PDGFRB|HSPB1|AXL|EPHB2|TNIK|CDK1|JAK1|RIPK1|DDR2|MAP2K3|VRK2|PTK7|EPHB4|SCYL1|CLK1|RBPMS|SRPK1|CNN1|PDIA3|GNG2|SLC3A2|GLIPR1|RPS6KA3|DYNLL1|CLEC7A|TMX1|PSMD6|GCA|DNAJC16|SNX3|PREB|CHPF|CAMK2D|EVA1B|SDF4|RPL13|SRPK2|ASPH|VIM|CLTC|CHP1|CEPT1|RPN2|NCEH1|NFKB1|UBAC2|CYBRD1|PPP6R3|QPCTL|RPL28|TP53I11|DGAT1|SLC22A18|ACTN4|ACTN1|TM…
peripheral nerve sheath neoplasm	Neoplasms	0.0376884	0.00428894	0.0391127	NME1-NME2|NME3|EGFR|ERBB2|UCKL1|MAP3K7|RHOT2|RHOT1|ARL1|TGFBR2|PDGFRB|AXL|EPHB2|PRKAR1A|AIFM1|RRAS2|RRAS|RAP1A|TNIK|SRPRB|RAB5C|RAB34|RAB32|RAB18|PRMT5|CDK1|JAK1|VWA8|RIPK1|CCT6B|DDR2|MAP2K3|VRK2|PTK7|CLPX|TIMM8A|HSPA4|ARAF|EPHB4|SCYL1|HSPA5|HSPA8|HSPA1A|TAP1|RUVBL2|RUVBL1|ATAD3A|RFC3|CLK1|SRPK1|DPM1|ALG5|UGGT2|RPS6KA3|CAMK2D|TMEM30A|FKBP1A|SRPK2|FKBP9|AIP|CSNK2A1|CSNK2A2|PPP6R3|SERBP1
perineurioma	Diseases of the genitourinary system	0.0376884	0.00428894	0.0391127	NME1-NME2|NME3|EGFR|ERBB2|UCKL1|MAP3K7|RHOT2|RHOT1|ARL1|TGFBR2|PDGFRB|AXL|EPHB2|PRKAR1A|AIFM1|RRAS2|RRAS|RAP1A|TNIK|SRPRB|RAB5C|RAB34|RAB32|RAB18|PRMT5|CDK1|JAK1|VWA8|RIPK1|CCT6B|DDR2|MAP2K3|VRK2|PTK7|CLPX|TIMM8A|HSPA4|ARAF|EPHB4|SCYL1|HSPA5|HSPA8|HSPA1A|TAP1|RUVBL2|RUVBL1|ATAD3A|RFC3|CLK1|SRPK1|DPM1|ALG5|UGGT2|RPS6KA3|CAMK2D|TMEM30A|FKBP1A|SRPK2|FKBP9|AIP|CSNK2A1|CSNK2A2|PPP6R3|SERBP1
malignant peripheral nerve sheath tumor	Neoplasms	0.0376884	0.00428894	0.0391127	NME1-NME2|NME3|EGFR|ERBB2|UCKL1|MAP3K7|RHOT2|RHOT1|ARL1|TGFBR2|PDGFRB|AXL|EPHB2|PRKAR1A|AIFM1|RRAS2|RRAS|RAP1A|TNIK|SRPRB|RAB5C|RAB34|RAB32|RAB18|PRMT5|CDK1|JAK1|VWA8|RIPK1|CCT6B|DDR2|MAP2K3|VRK2|PTK7|CLPX|TIMM8A|HSPA4|ARAF|EPHB4|SCYL1|HSPA5|HSPA8|HSPA1A|TAP1|RUVBL2|RUVBL1|ATAD3A|RFC3|CLK1|SRPK1|DPM1|ALG5|UGGT2|RPS6KA3|CAMK2D|TMEM30A|FKBP1A|SRPK2|FKBP9|AIP|CSNK2A1|CSNK2A2|PPP6R3|SERBP1
pseudohypoaldosteronism	Diseases of the genitourinary system	0.0376	1.11137e-06	3.99755e-05	PPP1CA|PNKD|PSMA1|PSMB8|PSMB7|PSMB6|PSMB1|PSMB9|PSMB3|PSMB4|PSMA5|PSMB5|PSMA3|PSMA2|PSMA6|CTSB|FKBP1A|HLA-B|HLA-A|FKBP9|RPL35|PSMB2|CAPN2|LGALS3BP|GGT7|NPEPPS|NCEH1|CTSC|CD5L|CAPN1|DPP7|GPX8|PROCR|WDR77|MGST1|GSTA4|ADCY6|ADCY9|SORT1|ADAM10|PALLD|PPP2R2A|BACE2|PCOLCE|MARCO|TBL2|SEC13|RBBP7|RBBP4|ABCC1|SPNS1|RPS8|CAPZB|PSMD1|PSMD2
renovascular hypertension	Diseases of the circulatory system	0.0375527	6.55173e-08	6.38882e-06	PSMA1|PSMB8|PSMB7|PSMB6|PSMB1|RPL3|PSMB9|PSMB3|PSMB4|PSMA5|PSMB5|PSMA3|PSMA2|PSMA6|CTSB|HLA-B|HLA-A|FKBP9|RPL35|PSMB2|CAPN2|LGALS3BP|GGT7|NCEH1|CTSC|CD5L|RPL13A|CAPN1|GJA1|GPX8|PROCR|MGST1|GSTA4|RPL8|RPL23|RPL10|SORT1|ADAM10|PALLD|BACE2|SLC12A4|F2R|PCOLCE|MARCO|CASKIN2|SH3BP4|SH3GLB2|BABAM1|COL6A1|ITIH3|COL6A3|COL6A2|SH3KBP1|AHR
ovarian carcinoma	Neoplasms	0.0373013	0.00281485	0.0277486	NME1-NME2|NME3|SSBP1|UCKL1|RHOT2|RHOT1|ARL1|PRKAR1A|AIFM1|RRAS2|RRAS|RAP1A|SRPRB|RAB5C|RAB34|RAB32|RAB18|PRMT5|VWA8|CLPX|PNPLA6|TIMM8A|HSPA4|ARAF|MANF|EHD2|HSPA5|HSPA8|HSPA1A|TAP1|RUVBL2|RUVBL1|ATAD3A|RFC3|ORC4|CDC6|CCT3|ORC1|TOR1AIP2|PSMC4|ABCD1|AHCYL1|NAV1|RAD50|PSMC3|PSMC2|TAF6|TOR4A|TAP2|PSMC5|PSMC1|CCT5|PITPNM3|DPM1|ALG5|TAF6L|IKBIP|CCT6A|KIF1B|CCT6B|RPL21|DDX5|UGGT2|RPS15A|CNP|ACSL3|FARSA|T…
glomerulonephritis	Diseases of the genitourinary system	0.037037	3.07492e-07	2.77358e-05	CDIPT|RDH14|DHRS7|PPP1CA|CCT6B|RBP1|ICMT|PNKD|AIFM1|PSMA1|PSMB8|PSMB7|PSMB6|PSMB1|PSMB9|PSMB3|PSMB4|PSMA5|PSMB5|PSMA3|PSMA2|PSMA6|CTSB|WWOX|FKBP1A|HLA-B|HLA-A|FKBP9|ITGB1|RPL35|PSMB2|CD248|AIP|CAPN2|LGALS3BP|OSTM1|GGT7|NPEPPS|NCEH1|CTSC|CD5L|CAPN1|GPX8|PROCR|COX20|MGST1|GSTA4|SPAG5|ARHGAP1|ADAM10|PALLD|BACE2|NAGK|MARCO|RPS8|CALCOCO2
paraganglioma	Neoplasms	0.0367424	3.76281e-05	0.000678812	EGFR|ERBB2|MAP3K7|TGFBR2|PDGFRB|AXL|EPHB2|TNIK|CDK1|JAK1|RIPK1|CCT6B|DDR2|MAP2K3|VRK2|PTK7|EPHB4|SCYL1|CLK1|SRPK1|RPS6KA3|CAMK2D|FKBP1A|HLA-B|HLA-A|SRPK2|FKBP9|PSMB2|CD248|AIP|CAPN2|CAPN1|CSNK2A1|PROCR|CSNK2A2|PPP6R3|ADCY6|ADCY9|SORT1|ADAM10|DDOST|PALLD|BACE2|PLXDC2|PCOLCE|A2M|ABCC1|ADAM9|SPNS1
hyperhomocysteinemia	Endocrine, nutritional and metabolic diseases	0.0362984	7.14698e-06	0.000149054	PPP1CA|PNKD|PSMA1|PSMB8|PSMB7|PSMB6|PSMB1|PSMB9|PSMB3|PSMB4|PSMA5|PSMB5|PSMA3|MTHFD1L|PSMA2|PSMA6|CTSB|HLA-B|HLA-A|FKBP9|RPL35|PSMB2|CAPN2|LGALS3BP|GGT7|NPEPPS|NCEH1|CTSC|CD5L|CAPN1|GPX8|PROCR|KCTD12|MGST1|GSTA4|ADCY6|ADCY9|SORT1|ADAM10|PALLD|BACE2|PCOLCE|MARCO|ABCC1|CASKIN2|SH3BP4|SH3GLB2|BABAM1|COL6A1|ITIH3|COL6A3|COL6A2|SH3KBP1|RPS8|SPNS1|ITM2C
diastolic heart failure	Diseases of the circulatory system	0.0355805	9.98383e-10	6.00361e-07	PPP1CA|PSMA1|PSMB8|PSMB7|PSMB6|PSMB1|PSMB9|PSMB3|PSMB4|PSMA5|PSMB5|PSMA3|PSMA2|PSMA6|CTSB|HLA-B|HLA-A|RPL35|PSMB2|CAPN2|LGALS3BP|GGT7|NCEH1|CTSC|CD5L|CAPN1|GPX8|PROCR|MGST1|GSTA4|ADAM10|PALLD|BACE2|PCOLCE|MARCO|CASKIN2|SH3BP4|SH3GLB2|BABAM1|COL6A1|ITIH3|COL6A3|COL6A2|SH3KBP1|AHR|OSMR
abdominal obesity-metabolic syndrome 1	Endocrine, nutritional and metabolic diseases	0.0349003	0.00218073	0.0223525	STX7|STX10|CDIPT|GLIPR2|SNRPA|SND1|PPM1B|PPM1A|RNF11|STX12|RPL17|TMED9|COPE|PSMD13|TSNARE1|SIAH1|SNX3|PCBP2|SNX17|QSOX1|KPNA2|PDIA4|TRIM32|B2M|RNF181|PPP1CA|PNKD|HNRNPK|GAS6|TNS3|PSMA1|PSMB9|PSMB3|PSMB4|CLEC7A|PSMB8|PSMA5|PSMB5|PSMA6|CTSB|HLA-B|HLA-A|VIM|RPL35|NCEH1|CTSC|CAPN1|GJA1|GPX8|PROCR|SLC35F6|MGST1|GSTA4|S1PR3|SORT1|BACE2|GBF1|COL6A1|ITIH3|COL6A3|COL6A2|KRT36
proteinuria	Symptoms, signs and abnormal clinical and laboratory findings, not elsewhere classified	0.0348926	0.000196894	0.00289956	RDH14|DHRS7|SSBP1|ICMT|PNKD|AIFM1|PSMA1|PSMB8|PSMB7|PSMB6|PSMB1|PSMB9|PSMB3|PSMB4|PSMA5|PSMB5|PSMA3|PSMA2|PSMA6|CTSB|HLA-B|HLA-A|FKBP9|PPP2R1A|ITGB1|RPL35|PSMB2|CAPN2|LGALS3BP|OSTM1|GGT7|NCEH1|CTSC|CD5L|CAPN1|GPX8|PROCR|COX20|SNRPD2|MGST1|GSTA4|SORT1|ADAM10|PALLD|BACE2|PCOLCE|MARCO|GBF1|CASKIN2|SH3BP4|SH3GLB2|BABAM1|COL6A1|ITIH3|COL6A3|COL6A2|SH3KBP1|CALCOCO2|PSMD2
malignant fibroxanthoma	Neoplasms	0.0345114	9.71567e-06	0.000194745	EGFR|ERBB2|MAP3K7|TGFBR2|PDGFRB|AXL|EPHB2|TNIK|CDK1|JAK1|RIPK1|DDR2|MAP2K3|VRK2|PTK7|ARAF|EPHB4|SCYL1|CLK1|SRPK1|RPS6KA3|MTHFD1L|CAMK2D|SRPK2|PRKACB|PRKACA|CSNK2A1|CSNK2A2|PPP6R3|KCTD12|IKBKB|SERBP1|NPM1|PDLIM5|MAPK7|PDLIM4|PDLIM7
fibrous histiocytoma	Neoplasms	0.0345114	9.71567e-06	0.000194745	EGFR|ERBB2|MAP3K7|TGFBR2|PDGFRB|AXL|EPHB2|TNIK|CDK1|JAK1|RIPK1|DDR2|MAP2K3|VRK2|PTK7|ARAF|EPHB4|SCYL1|CLK1|SRPK1|RPS6KA3|MTHFD1L|CAMK2D|SRPK2|PRKACB|PRKACA|CSNK2A1|CSNK2A2|PPP6R3|KCTD12|IKBKB|SERBP1|NPM1|PDLIM5|MAPK7|PDLIM4|PDLIM7
cutaneous fibrous histiocytoma	Neoplasms	0.0345114	9.71567e-06	0.000194745	EGFR|ERBB2|MAP3K7|TGFBR2|PDGFRB|AXL|EPHB2|TNIK|CDK1|JAK1|RIPK1|DDR2|MAP2K3|VRK2|PTK7|ARAF|EPHB4|SCYL1|CLK1|SRPK1|RPS6KA3|MTHFD1L|CAMK2D|SRPK2|PRKACB|PRKACA|CSNK2A1|CSNK2A2|PPP6R3|KCTD12|IKBKB|SERBP1|NPM1|PDLIM5|MAPK7|PDLIM4|PDLIM7
lung oat cell carcinoma	Neoplasms	0.0343102	0.00339156	0.0324583	NME1-NME2|NME3|SSBP1|EGFR|ERBB2|UCKL1|MAP3K7|TGFBR2|PDGFRB|AXL|EPHB2|PRKAR1A|AIFM1|RRAS2|RRAS|RAP1A|TNIK|SRPRB|RAB5C|RAB34|RAB32|RAB18|CDK1|JAK1|VWA8|RIPK1|DDR2|MAP2K3|VRK2|PTK7|ARAF|EPHB4|SCYL1|CLK1|SRPK1|RPS6KA3|CAMK2D|SRPK2|PRKACB|PRKACA|NFKB1|CSNK2A1|CSNK2A2|PPP6R3
acinar cell carcinoma	Neoplasms	0.0342997	2.96322e-05	0.000547272	EGFR|ERBB2|MAP3K7|ARL1|TGFBR2|PDGFRB|AXL|EPHB2|AIFM1|TNIK|CDK1|JAK1|RIPK1|CCT6B|DDR2|MAP2K3|VRK2|PTK7|ARAF|EPHB4|SCYL1|CLK1|SRPK1|RPS6KA3|CAMK2D|FKBP1A|SRPK2|FKBP9|AIP|PRKACB|PRKACA|CSNK2A1|CSNK2A2|PPP6R3|IKBKB|PDLIM5|PDLIM4|PDLIM7
fallopian tube carcinoma	Neoplasms	0.0338739	0.00398954	0.0369083	SSBP1|EGFR|ERBB2|UCKL1|MAP3K7|TGFBR2|PDGFRB|AXL|EPHB2|RRAS2|RAP1A|TNIK|PRMT5|CDK1|JAK1|VWA8|RIPK1|CCT6B|DDR2|MAP2K3|VRK2|PTK7|TIMM8A|HSPA4|EPHB4|SCYL1|HSPA5|HSPA8|HSPA1A|TAP1|RUVBL2|RUVBL1|ATAD3A|RFC3|CLK1|SRPK1|TAF6|DPM1|ALG5|TAF6L|UGGT2|RPS6KA3|SPTLC2|CAMK2D|TMEM30A|FKBP1A|SRPK2|FKBP9|AIP|PPP6R3|SNRPD2
plexiform neurofibroma	Neoplasms	0.0338637	5.17429e-05	0.000910676	EGFR|ERBB2|MAP3K7|TGFBR2|PDGFRB|AXL|EPHB2|TNIK|CDK1|JAK1|RIPK1|CCT6B|DDR2|MAP2K3|VRK2|PTK7|ARAF|EPHB4|SCYL1|CLK1|SRPK1|RPS6KA3|MTHFD1L|CAMK2D|FKBP1A|SRPK2|FKBP9|AIP|PRKACB|PRKACA|CSNK2A1|CSNK2A2|PPP6R3|KCTD12|IKBKB|SERBP1|PDLIM5|MAPK7|PDLIM7
angiosarcoma	Neoplasms	0.0336165	0.00247939	0.0250578	NME1-NME2|NME3|UCKL1|RHOT2|RHOT1|ARL1|PRKAR1A|AIFM1|RRAS2|RRAS|RAP1A|TNIK|SRPRB|RAB5C|RAB34|RAB32|RAB18|PRMT5|VWA8|CCT6B|CLPX|TIMM8A|HSPA4|ARAF|MANF|HSPA5|HSPA8|HSPA1A|TAP1|RUVBL2|RUVBL1|ATAD3A|RFC3|ORC4|CDC6|CCT3|TAF6|PNPLA6|PITPNM3|IKBIP|CCT6A|KIF1B|RPL21|PSMC4|DDX5|RPS15A|ACSL3|FKBP1A|FKBP9|CD248|AIP|GJA1|NAGK
neuroaspergillosis	Certain infectious and parasitic diseases	0.0335697	1.2352e-08	1.23794e-06	PSMA1|PSMB8|PSMB7|PSMB6|PSMB1|PSMB9|PSMB3|PSMB4|PSMA5|PSMB5|PSMA3|PSMA2|PSMA6|CTSB|HLA-B|HLA-A|PSMB2|CAPN2|NCEH1|CTSC|CAPN1|DPP7|GPX8|PROCR|MGST1|GSTA4|QPCTL|ADCY6|ADCY9|SORT1|ADAM10|PALLD|BACE2|PCOLCE|A2M|ABCC1|RPS8|PSMD1|PSMD2|TBXAS1
glucose intolerance	Symptoms, signs and abnormal clinical and laboratory findings, not elsewhere classified	0.0331244	1.08601e-06	3.99755e-05	CDIPT|RDH14|DHRS7|ICMT|PNKD|PSMA1|PSMB8|PSMB7|PSMB6|PSMB1|PSMB9|PSMB3|PSMB4|PSMA5|PSMB5|PSMA3|PSMA2|PSMA6|CTSB|WWOX|SF3B1|HLA-B|HLA-A|FKBP9|PPP2R1A|ITGB1|RPL35|PSMB2|CAPN2|LGALS3BP|OSTM1|GGT7|NCEH1|CTSC|CD5L|CAPN1|GPX8|PROCR|MGST1|GSTA4|ADAM10|PALLD|BACE2|MARCO|CAPZB
vaccinia	Certain infectious and parasitic diseases	0.0327381	2.97298e-05	0.000547272	EGFR|ERBB2|MAP3K7|TGFBR2|PDGFRB|AXL|EPHB2|TNIK|CDK1|JAK1|RIPK1|DDR2|MAP2K3|VRK2|PTK7|ARAF|EPHB4|SCYL1|CLK1|SRPK1|RPS6KA3|CAMK2D|SRPK2|PDLIM4|PRKACB|PRKACA|CSNK2A1|CSNK2A2|PPP6R3|IKBKB|PDLIM5|PDLIM7|TBXAS1
congestive heart failure	Diseases of the circulatory system	0.0326797	9.17751e-06	0.000187076	PSMA1|PSMB8|PSMB7|PSMB6|PSMB1|PSMB9|PSMB3|PSMB4|PSMA5|PSMB5|PSMA3|PSMA2|PSMA6|CTSB|RPL35|PSMB2|CAPN2|LGALS3BP|GGT7|NCEH1|CTSC|CD5L|PLOD1|CAPN1|GJA1|GPX8|MGST1|GSTA4|ADAM10|SLC12A4|F2R|MARCO|CHRM2|GBF1|CASKIN2|SH3BP4|SH3GLB2|BABAM1|COL6A1|ITIH3|COL6A3|COL6A2|SH3KBP1|CALCOCO2
acute myocardial infarction	Diseases of the circulatory system	0.0324374	3.05602e-07	2.77358e-05	PSMA1|PSMB8|PSMB7|PSMB6|PSMB1|PSMB9|PSMB3|PSMB4|PSMA5|PSMB5|PSMA3|PSMA2|PSMA6|CTSB|HLA-B|HLA-A|FKBP9|RPL35|PSMB2|CAPN2|LGALS3BP|GGT7|NCEH1|CTSC|CD5L|CAPN1|GJA1|GPX8|PROCR|MGST1|GSTA4|ADCY6|ADCY9|SORT1|ADAM10|PALLD|BACE2|F2R|PCOLCE|MARCO|SPNS1
thrombotic thrombocytopenic purpura	Diseases of the musculoskeletal system and connective tissue	0.0323907	9.11216e-12	1.64383e-08	ASPH|GRPEL1|SLC7A5|ERLIN1|PSMA1|PSMB8|PSMB7|PSMB6|PSMB1|PSMB9|PSMB3|PSMB4|PSMB5|PSMA3|PSMA2|PSMA6|CTSB|HLA-B|HLA-A|PSMB2|CAPN2|LGALS3BP|GGT7|CTSC|CD5L|CAPN1|GPX8|PROCR|MGST1|GSTA4|MARCO
neurohypophyseal diabetes insipidus	Endocrine, nutritional and metabolic diseases	0.0322718	5.52421e-05	0.000962866	PSMA1|PSMB8|PSMB7|PSMB6|PSMB1|PSMB9|PSMB3|PSMB4|PSMA5|PSMB5|PSMA3|PSMA2|PSMA6|CTSB|HLA-B|HLA-A|RPL35|PSMB2|CAPN2|LGALS3BP|GGT7|NCEH1|CTSC|CD5L|CAPN1|DPP7|GPX8|PROCR|ITGAV|MGST1|GSTA4|ADCY6|ADCY9|SORT1|ADAM10|DDOST|PALLD|BACE2|PCOLCE|MARCO|A2M|ABCC1|RPS8|PSMD1|PSMD2
thyroid gland carcinoma	Neoplasms	0.0321772	0.000127163	0.00193588	EGFR|ERBB2|MAP3K7|TGFBR2|PDGFRB|AXL|EPHB2|TNIK|CDK1|JAK1|RIPK1|CCT6B|DDR2|MAP2K3|VRK2|PTK7|ARAF|EPHB4|SCYL1|CLK1|SRPK1|RPS6KA3|ACSL3|CAMK2D|FKBP1A|SRPK2|FKBP9|AIP|PRKACB|PRKACA|CSNK2A1|CSNK2A2|PPP6R3|ATP2C1
thyroid adenoma	Neoplasms	0.0321772	0.000127163	0.00193588	EGFR|ERBB2|MAP3K7|TGFBR2|PDGFRB|AXL|EPHB2|TNIK|CDK1|JAK1|RIPK1|CCT6B|DDR2|MAP2K3|VRK2|PTK7|ARAF|EPHB4|SCYL1|CLK1|SRPK1|RPS6KA3|ACSL3|CAMK2D|FKBP1A|SRPK2|FKBP9|AIP|PRKACB|PRKACA|CSNK2A1|CSNK2A2|PPP6R3|ATP2C1
homocystinuria	Endocrine, nutritional and metabolic diseases	0.0321757	7.33302e-11	8.81918e-08	CDIPT|RDH14|DHRS7|ASPH|GRPEL1|ICMT|SLC7A5|RBP1|AIFM1|ERLIN1|PSMA1|PSMB8|PSMB7|PSMB6|PSMB1|PSMB9|PSMB3|PSMB4|TECR|PSMA5|PSMB5|PSMA3|PSMA2|PSMA6|CTSB|SF3B1|HLA-B|HLA-A|GAS6|PPP2R1A|CAPN2|CAPN1|PROCR|EXOC5|ESRRA
mixed glioma	Neoplasms	0.0321695	0.00145357	0.0161	NME1-NME2|EGFR|ERBB2|MAP3K7|TGFBR2|PDGFRB|AXL|EPHB2|TNIK|CDK1|JAK1|RIPK1|DDR2|MAP2K3|VRK2|PTK7|ARAF|EPHB4|SCYL1|EHD2|CLK1|SRPK1|AHCYL1|RBP1|RPS6KA3|CAMK2D|WWOX|FKBP1A|SRPK2|FKBP9|AIP|PRKACB|PRKACA|NFKB1|DLG1|CSNK2A2|RARA|PPP6R3|CDS2|CSNK2A1|QPCTL|TRAM1|ARHGAP1
urticaria pigmentosa	Neoplasms	0.032081	9.06734e-05	0.00141623	NME1-NME2|NME3|SSBP1|EGFR|ERBB2|UCKL1|MAP3K7|RHOT2|RHOT1|ARL1|TGFBR2|PDGFRB|AXL|EPHB2|TNIK|CDK1|JAK1|RIPK1|DDR2|VRK2|PTK7|MAP2K3|EPHB4|SCYL1|CLK1|UGGT2|RPS6KA3|PSMA1|PSMB8|PSMB7|PSMB6|PSMB1|PSMB9|PSMB3|PSMB4|PSMA5|PSMB5|PSMA3|PSMA2|PSMA6|TMEM30A|RPL35|NCEH1|CTSC|GJA1
transient myeloproliferative syndrome	Neoplasms	0.032081	9.06734e-05	0.00141623	NME1-NME2|NME3|SSBP1|EGFR|ERBB2|UCKL1|MAP3K7|RHOT2|RHOT1|ARL1|TGFBR2|PDGFRB|AXL|EPHB2|TNIK|CDK1|JAK1|RIPK1|DDR2|VRK2|PTK7|MAP2K3|EPHB4|SCYL1|CLK1|UGGT2|RPS6KA3|PSMA1|PSMB8|PSMB7|PSMB6|PSMB1|PSMB9|PSMB3|PSMB4|PSMA5|PSMB5|PSMA3|PSMA2|PSMA6|TMEM30A|RPL35|NCEH1|CTSC|GJA1
mast cell neoplasm	Neoplasms	0.032081	9.06734e-05	0.00141623	NME1-NME2|NME3|SSBP1|EGFR|ERBB2|UCKL1|MAP3K7|RHOT2|RHOT1|ARL1|TGFBR2|PDGFRB|AXL|EPHB2|TNIK|CDK1|JAK1|RIPK1|DDR2|VRK2|PTK7|MAP2K3|EPHB4|SCYL1|CLK1|UGGT2|RPS6KA3|PSMA1|PSMB8|PSMB7|PSMB6|PSMB1|PSMB9|PSMB3|PSMB4|PSMA5|PSMB5|PSMA3|PSMA2|PSMA6|TMEM30A|RPL35|NCEH1|CTSC|GJA1
lymphoproliferative syndrome 2	Neoplasms	0.032081	9.06734e-05	0.00141623	NME1-NME2|NME3|SSBP1|EGFR|ERBB2|UCKL1|MAP3K7|RHOT2|RHOT1|ARL1|TGFBR2|PDGFRB|AXL|EPHB2|TNIK|CDK1|JAK1|RIPK1|DDR2|VRK2|PTK7|MAP2K3|EPHB4|SCYL1|CLK1|UGGT2|RPS6KA3|PSMA1|PSMB8|PSMB7|PSMB6|PSMB1|PSMB9|PSMB3|PSMB4|PSMA5|PSMB5|PSMA3|PSMA2|PSMA6|TMEM30A|RPL35|NCEH1|CTSC|GJA1
lymphoproliferative syndrome 1	Neoplasms	0.032081	9.06734e-05	0.00141623	NME1-NME2|NME3|SSBP1|EGFR|ERBB2|UCKL1|MAP3K7|RHOT2|RHOT1|ARL1|TGFBR2|PDGFRB|AXL|EPHB2|TNIK|CDK1|JAK1|RIPK1|DDR2|VRK2|PTK7|MAP2K3|EPHB4|SCYL1|CLK1|UGGT2|RPS6KA3|PSMA1|PSMB8|PSMB7|PSMB6|PSMB1|PSMB9|PSMB3|PSMB4|PSMA5|PSMB5|PSMA3|PSMA2|PSMA6|TMEM30A|RPL35|NCEH1|CTSC|GJA1
eye carcinoma in situ	Neoplasms	0.032081	9.06734e-05	0.00141623	NME1-NME2|NME3|SSBP1|EGFR|ERBB2|UCKL1|MAP3K7|RHOT2|RHOT1|ARL1|TGFBR2|PDGFRB|AXL|EPHB2|TNIK|CDK1|JAK1|RIPK1|DDR2|VRK2|PTK7|MAP2K3|EPHB4|SCYL1|CLK1|UGGT2|RPS6KA3|PSMA1|PSMB8|PSMB7|PSMB6|PSMB1|PSMB9|PSMB3|PSMB4|PSMA5|PSMB5|PSMA3|PSMA2|PSMA6|TMEM30A|RPL35|NCEH1|CTSC|GJA1
extracutaneous mastocytoma	Neoplasms	0.032081	9.06734e-05	0.00141623	NME1-NME2|NME3|SSBP1|EGFR|ERBB2|UCKL1|MAP3K7|RHOT2|RHOT1|ARL1|TGFBR2|PDGFRB|AXL|EPHB2|TNIK|CDK1|JAK1|RIPK1|DDR2|VRK2|PTK7|MAP2K3|EPHB4|SCYL1|CLK1|UGGT2|RPS6KA3|PSMA1|PSMB8|PSMB7|PSMB6|PSMB1|PSMB9|PSMB3|PSMB4|PSMA5|PSMB5|PSMA3|PSMA2|PSMA6|TMEM30A|RPL35|NCEH1|CTSC|GJA1
diffuse cutaneous mastocytosis	Neoplasms	0.032081	9.06734e-05	0.00141623	NME1-NME2|NME3|SSBP1|EGFR|ERBB2|UCKL1|MAP3K7|RHOT2|RHOT1|ARL1|TGFBR2|PDGFRB|AXL|EPHB2|TNIK|CDK1|JAK1|RIPK1|DDR2|VRK2|PTK7|MAP2K3|EPHB4|SCYL1|CLK1|UGGT2|RPS6KA3|PSMA1|PSMB8|PSMB7|PSMB6|PSMB1|PSMB9|PSMB3|PSMB4|PSMA5|PSMB5|PSMA3|PSMA2|PSMA6|TMEM30A|RPL35|NCEH1|CTSC|GJA1
cutaneous mastocytosis	Neoplasms	0.032081	9.06734e-05	0.00141623	NME1-NME2|NME3|SSBP1|EGFR|ERBB2|UCKL1|MAP3K7|RHOT2|RHOT1|ARL1|TGFBR2|PDGFRB|AXL|EPHB2|TNIK|CDK1|JAK1|RIPK1|DDR2|VRK2|PTK7|MAP2K3|EPHB4|SCYL1|CLK1|UGGT2|RPS6KA3|PSMA1|PSMB8|PSMB7|PSMB6|PSMB1|PSMB9|PSMB3|PSMB4|PSMA5|PSMB5|PSMA3|PSMA2|PSMA6|TMEM30A|RPL35|NCEH1|CTSC|GJA1
chromosome 5q deletion syndrome	Neoplasms	0.032081	9.06734e-05	0.00141623	NME1-NME2|NME3|SSBP1|EGFR|ERBB2|UCKL1|MAP3K7|RHOT2|RHOT1|ARL1|TGFBR2|PDGFRB|AXL|EPHB2|TNIK|CDK1|JAK1|RIPK1|DDR2|VRK2|PTK7|MAP2K3|EPHB4|SCYL1|CLK1|UGGT2|RPS6KA3|PSMA1|PSMB8|PSMB7|PSMB6|PSMB1|PSMB9|PSMB3|PSMB4|PSMA5|PSMB5|PSMA3|PSMA2|PSMA6|TMEM30A|RPL35|NCEH1|CTSC|GJA1
benign mastocytoma	Neoplasms	0.032081	9.06734e-05	0.00141623	NME1-NME2|NME3|SSBP1|EGFR|ERBB2|UCKL1|MAP3K7|RHOT2|RHOT1|ARL1|TGFBR2|PDGFRB|AXL|EPHB2|TNIK|CDK1|JAK1|RIPK1|DDR2|VRK2|PTK7|MAP2K3|EPHB4|SCYL1|CLK1|UGGT2|RPS6KA3|PSMA1|PSMB8|PSMB7|PSMB6|PSMB1|PSMB9|PSMB3|PSMB4|PSMA5|PSMB5|PSMA3|PSMA2|PSMA6|TMEM30A|RPL35|NCEH1|CTSC|GJA1
autoimmune lymphoproliferative syndrome type 3	Neoplasms	0.032081	9.06734e-05	0.00141623	NME1-NME2|NME3|SSBP1|EGFR|ERBB2|UCKL1|MAP3K7|RHOT2|RHOT1|ARL1|TGFBR2|PDGFRB|AXL|EPHB2|TNIK|CDK1|JAK1|RIPK1|DDR2|VRK2|PTK7|MAP2K3|EPHB4|SCYL1|CLK1|UGGT2|RPS6KA3|PSMA1|PSMB8|PSMB7|PSMB6|PSMB1|PSMB9|PSMB3|PSMB4|PSMA5|PSMB5|PSMA3|PSMA2|PSMA6|TMEM30A|RPL35|NCEH1|CTSC|GJA1
autoimmune lymphoproliferative syndrome type 2B	Neoplasms	0.032081	9.06734e-05	0.00141623	NME1-NME2|NME3|SSBP1|EGFR|ERBB2|UCKL1|MAP3K7|RHOT2|RHOT1|ARL1|TGFBR2|PDGFRB|AXL|EPHB2|TNIK|CDK1|JAK1|RIPK1|DDR2|VRK2|PTK7|MAP2K3|EPHB4|SCYL1|CLK1|UGGT2|RPS6KA3|PSMA1|PSMB8|PSMB7|PSMB6|PSMB1|PSMB9|PSMB3|PSMB4|PSMA5|PSMB5|PSMA3|PSMA2|PSMA6|TMEM30A|RPL35|NCEH1|CTSC|GJA1
autoimmune lymphoproliferative syndrome type 2A	Neoplasms	0.032081	9.06734e-05	0.00141623	NME1-NME2|NME3|SSBP1|EGFR|ERBB2|UCKL1|MAP3K7|RHOT2|RHOT1|ARL1|TGFBR2|PDGFRB|AXL|EPHB2|TNIK|CDK1|JAK1|RIPK1|DDR2|VRK2|PTK7|MAP2K3|EPHB4|SCYL1|CLK1|UGGT2|RPS6KA3|PSMA1|PSMB8|PSMB7|PSMB6|PSMB1|PSMB9|PSMB3|PSMB4|PSMA5|PSMB5|PSMA3|PSMA2|PSMA6|TMEM30A|RPL35|NCEH1|CTSC|GJA1
Castleman disease	Neoplasms	0.032081	9.06734e-05	0.00141623	NME1-NME2|NME3|SSBP1|EGFR|ERBB2|UCKL1|MAP3K7|RHOT2|RHOT1|ARL1|TGFBR2|PDGFRB|AXL|EPHB2|TNIK|CDK1|JAK1|RIPK1|DDR2|VRK2|PTK7|MAP2K3|EPHB4|SCYL1|CLK1|UGGT2|RPS6KA3|PSMA1|PSMB8|PSMB7|PSMB6|PSMB1|PSMB9|PSMB3|PSMB4|PSMA5|PSMB5|PSMA3|PSMA2|PSMA6|TMEM30A|RPL35|NCEH1|CTSC|GJA1
thyroid gland disease	Endocrine, nutritional and metabolic diseases	0.0318709	0.000267771	0.00381864	CDIPT|RDH14|DHRS7|EGFR|ERBB2|MAP3K7|TGFBR2|PDGFRB|AXL|EPHB2|TNIK|CDK1|JAK1|RIPK1|CCT6B|DDR2|MAP2K3|VRK2|PTK7|EPHB4|SCYL1|CLK1|SRPK1|ICMT|AIFM1|RPS6KA3|CAMK2D|FKBP1A|SRPK2|FKBP9|AIP|PRKACB|PRKACA|CSNK2A2|RARA|PPP6R3|ESRRA
von Hippel-Lindau disease	Congenital malformations, deformations and chromosomal abnormalities	0.0316742	0.000424138	0.00564682	EGFR|ERBB2|MAP3K7|TGFBR2|PDGFRB|AXL|EPHB2|TNIK|CDK1|JAK1|RIPK1|DDR2|MAP2K3|VRK2|PTK7|ARAF|EPHB4|SCYL1|CLK1|SRPK1|RPS6KA3|CAMK2D|SRPK2|PRKACB|PRKACA|CSNK2A1|CSNK2A2|PPP6R3|IKBKB|PDLIM5|MAPK7|PDLIM4|PDLIM7
hemangioblastoma	Neoplasms	0.0316742	0.000424138	0.00564682	EGFR|ERBB2|MAP3K7|TGFBR2|PDGFRB|AXL|EPHB2|TNIK|CDK1|JAK1|RIPK1|DDR2|MAP2K3|VRK2|PTK7|ARAF|EPHB4|SCYL1|CLK1|SRPK1|RPS6KA3|CAMK2D|SRPK2|PRKACB|PRKACA|CSNK2A1|CSNK2A2|PPP6R3|IKBKB|PDLIM5|MAPK7|PDLIM4|PDLIM7
prediabetes syndrome	Symptoms, signs and abnormal clinical and laboratory findings, not elsewhere classified	0.0315833	0.000522161	0.00672842	RDH14|DHRS7|PNKD|ERLIN1|PSMA1|PSMB8|PSMB7|PSMB6|PSMB1|PSMB9|PSMB3|PSMB4|PSMA5|PSMB5|PSMA3|PSMA2|PSMA6|CTSB|HLA-B|HLA-A|FKBP9|ITGB1|RPL35|PSMB2|CAPN2|LGALS3BP|OSTM1|GGT7|NPEPPS|NCEH1|CTSC|CD5L|CAPN1|GPX8|PROCR|MGST1|GSTA4|SORT1|ADAM10|PALLD|BACE2|PCOLCE|MARCO|LMNB1|RPS8|CAPZB|KRT36
glucosephosphate dehydrogenase deficiency	Diseases of the blood and blood-forming organs and certain disorders involving the immune mechanism	0.0315742	5.59085e-06	0.000117278	PNKD|PSMA1|PSMB8|PSMB7|PSMB6|PSMB1|PSMB9|PSMB3|PSMB4|PSMA5|PSMB5|PSMA3|PSMA2|PSMA6|CTSB|HLA-B|HLA-A|VIM|RPL35|PSMB2|CAPN2|LGALS3BP|GGT7|NPEPPS|NCEH1|CTSC|CD5L|CAPN1|GPX8|PROCR|MGST1|GSTA4|SORT1|ADAM10|PALLD|BACE2|PCOLCE|MARCO|LMNB1|RPS8|SPNS1|KRT36
polyclonal hypergammaglobulinemia	Diseases of the blood and blood-forming organs and certain disorders involving the immune mechanism	0.0315315	2.4077e-09	7.23915e-07	PSMA1|PSMB8|PSMB7|PSMB6|PSMB1|PSMB9|PSMB3|PSMB4|PSMA5|PSMB5|PSMA3|PSMA2|PSMA6|CTSB|HLA-B|HLA-A|RPL35|PSMB2|CAPN2|GGT7|NCEH1|CTSC|CAPN1|GPX8|PROCR|MGST1|GSTA4|ADCY6|ADCY9|SORT1|PALLD|BACE2|PCOLCE|A2M|ABCC1
plasma protein metabolism disease	Endocrine, nutritional and metabolic diseases	0.0315315	2.4077e-09	7.23915e-07	PSMA1|PSMB8|PSMB7|PSMB6|PSMB1|PSMB9|PSMB3|PSMB4|PSMA5|PSMB5|PSMA3|PSMA2|PSMA6|CTSB|HLA-B|HLA-A|RPL35|PSMB2|CAPN2|GGT7|NCEH1|CTSC|CAPN1|GPX8|PROCR|MGST1|GSTA4|ADCY6|ADCY9|SORT1|PALLD|BACE2|PCOLCE|A2M|ABCC1
monoclonal paraproteinemia	Neoplasms	0.0315315	2.4077e-09	7.23915e-07	PSMA1|PSMB8|PSMB7|PSMB6|PSMB1|PSMB9|PSMB3|PSMB4|PSMA5|PSMB5|PSMA3|PSMA2|PSMA6|CTSB|HLA-B|HLA-A|RPL35|PSMB2|CAPN2|GGT7|NCEH1|CTSC|CAPN1|GPX8|PROCR|MGST1|GSTA4|ADCY6|ADCY9|SORT1|PALLD|BACE2|PCOLCE|A2M|ABCC1
intestinal disaccharidase deficiency	Endocrine, nutritional and metabolic diseases	0.0315315	2.4077e-09	7.23915e-07	PSMA1|PSMB8|PSMB7|PSMB6|PSMB1|PSMB9|PSMB3|PSMB4|PSMA5|PSMB5|PSMA3|PSMA2|PSMA6|CTSB|HLA-B|HLA-A|RPL35|PSMB2|CAPN2|GGT7|NCEH1|CTSC|CAPN1|GPX8|PROCR|MGST1|GSTA4|ADCY6|ADCY9|SORT1|PALLD|BACE2|PCOLCE|A2M|ABCC1
immune system disease	Diseases of the blood and blood-forming organs and certain disorders involving the immune mechanism	0.0315315	2.4077e-09	7.23915e-07	PSMA1|PSMB8|PSMB7|PSMB6|PSMB1|PSMB9|PSMB3|PSMB4|PSMA5|PSMB5|PSMA3|PSMA2|PSMA6|CTSB|HLA-B|HLA-A|RPL35|PSMB2|CAPN2|GGT7|NCEH1|CTSC|CAPN1|GPX8|PROCR|MGST1|GSTA4|ADCY6|ADCY9|SORT1|PALLD|BACE2|PCOLCE|A2M|ABCC1
acute urate nephropathy	Diseases of the genitourinary system	0.0315315	2.4077e-09	7.23915e-07	PSMA1|PSMB8|PSMB7|PSMB6|PSMB1|PSMB9|PSMB3|PSMB4|PSMA5|PSMB5|PSMA3|PSMA2|PSMA6|CTSB|HLA-B|HLA-A|RPL35|PSMB2|CAPN2|GGT7|NCEH1|CTSC|CAPN1|GPX8|PROCR|MGST1|GSTA4|ADCY6|ADCY9|SORT1|PALLD|BACE2|PCOLCE|A2M|ABCC1
hemangioma	Neoplasms	0.0314713	0.00256517	0.0255667	EGFR|ERBB2|MAP3K7|TGFBR2|PDGFRB|AXL|EPHB2|TNIK|CDK1|JAK1|RIPK1|DDR2|MAP2K3|VRK2|PTK7|EPHB4|SCYL1|CLK1|SRPK1|ICMT|RPS6KA3|CAMK2D|FKBP1A|SRPK2|FKBP9|AIP|PRKACB|PRKACA|GJA1|CSNK2A2|EXOC5|F2R|RPS16|HM13|PRKCA|TRAF3IP3|PSME1|PICK1|MTUS2
heart septal defect	Congenital malformations, deformations and chromosomal abnormalities	0.0314259	5.7094e-07	3.99755e-05	PNKD|PSMA1|PSMB8|PSMB7|PSMB6|PSMB1|PSMB9|PSMB3|PSMB4|PSMA5|PSMB5|PSMA3|PSMA2|PSMA6|CTSB|HLA-B|HLA-A|RPL35|PSMB2|CAPN2|LGALS3BP|GGT7|NPEPPS|NCEH1|CTSC|CD5L|CAPN1|GPX8|PROCR|MGST1|GSTA4|ADAM10|PALLD|BACE2|PCOLCE|MARCO|NEDD4L|RPS8|ITCH
ventricular septal defect	Congenital malformations, deformations and chromosomal abnormalities	0.0313466	2.44512e-05	0.000461884	PNKD|PSMA1|PSMB8|PSMB7|PSMB6|PSMB1|PSMB9|PSMB3|PSMB4|PSMA5|PSMB5|PSMA3|PSMA2|PSMA6|CTSB|HLA-B|HLA-A|RPL35|PSMB2|CAPN2|LGALS3BP|GGT7|NPEPPS|NCEH1|CTSC|CD5L|CAPN1|GPX8|PROCR|MGST1|GSTA4|SORT1|ADAM10|PALLD|BACE2|F2R|PCOLCE|MARCO|NEDD4L|RPS8|ITCH|SPNS1
myoma	Neoplasms	0.031318	5.38948e-05	0.000943943	EGFR|ERBB2|MAP3K7|TGFBR2|PDGFRB|AXL|EPHB2|TNIK|CDK1|JAK1|RIPK1|DDR2|MAP2K3|VRK2|PTK7|EPHB4|SCYL1|CLK1|SRPK1|RPS6KA3|CAMK2D|SRPK2|RPL35|PRKACB|PRKACA|CSNK2A1|CSNK2A2|PPP6R3|NPM1|MAPK7
paralytic ileus	Diseases of the digestive system	0.0312638	3.10596e-05	0.000568847	EGFR|PSMA1|PVR|PSMB8|PSMB7|PSMB6|PSMB1|PSMB9|PSMB3|PSMB4|PSMA5|PSMB5|PSMA3|PSMA2|CTSB|HLA-B|HLA-A|PSMB2|CAPN2|CTSC|DPP7|PROCR|UGCG|SORT1|ADAM10|MRGPRF|BACE2|NAGK|PCOLCE|ABCC1|RNH1|ICAM1|MGARP|PTTG1IP|BSG|RSU1|SLIT3
malignant glioma	Neoplasms	0.031225	0.00180909	0.0197196	NME1-NME2|EGFR|ERBB2|MAP3K7|TGFBR2|PDGFRB|AXL|EPHB2|TNIK|CDK1|JAK1|RIPK1|DDR2|MAP2K3|VRK2|PTK7|ARAF|EPHB4|SCYL1|EHD2|CLK1|SRPK1|AHCYL1|RBP1|RPS6KA3|CAMK2D|WWOX|FKBP1A|SRPK2|FKBP9|AIP|PRKACB|PRKACA|NFKB1|DLG1|CSNK2A2|RARA|CDS2|TRAM1|ARHGAP1
uterus interstitial leiomyoma	Neoplasms	0.031212	0.00118266	0.0136764	NME1-NME2|NME3|SSBP1|EGFR|ERBB2|UCKL1|MAP3K7|TGFBR2|PDGFRB|AXL|EPHB2|TNIK|CDK1|JAK1|RIPK1|DDR2|MAP2K3|VRK2|PTK7|ARAF|EPHB4|SCYL1|CLK1|SRPK1|UGGT2|RPS6KA3|CAMK2D|SRPK2|PRKACB|PRKACA|CSNK2A1|CSNK2A2|PPP6R3|IKBKB|MAPK7
subserous uterine fibroid	Neoplasms	0.031212	0.00118266	0.0136764	NME1-NME2|NME3|SSBP1|EGFR|ERBB2|UCKL1|MAP3K7|TGFBR2|PDGFRB|AXL|EPHB2|TNIK|CDK1|JAK1|RIPK1|DDR2|MAP2K3|VRK2|PTK7|ARAF|EPHB4|SCYL1|CLK1|SRPK1|UGGT2|RPS6KA3|CAMK2D|SRPK2|PRKACB|PRKACA|CSNK2A1|CSNK2A2|PPP6R3|IKBKB|MAPK7
submucous uterine fibroid	Neoplasms	0.031212	0.00118266	0.0136764	NME1-NME2|NME3|SSBP1|EGFR|ERBB2|UCKL1|MAP3K7|TGFBR2|PDGFRB|AXL|EPHB2|TNIK|CDK1|JAK1|RIPK1|DDR2|MAP2K3|VRK2|PTK7|ARAF|EPHB4|SCYL1|CLK1|SRPK1|UGGT2|RPS6KA3|CAMK2D|SRPK2|PRKACB|PRKACA|CSNK2A1|CSNK2A2|PPP6R3|IKBKB|MAPK7
skin lipoma	Neoplasms	0.031212	0.00118266	0.0136764	NME1-NME2|NME3|SSBP1|EGFR|ERBB2|UCKL1|MAP3K7|TGFBR2|PDGFRB|AXL|EPHB2|TNIK|CDK1|JAK1|RIPK1|DDR2|MAP2K3|VRK2|PTK7|ARAF|EPHB4|SCYL1|CLK1|SRPK1|UGGT2|RPS6KA3|CAMK2D|SRPK2|PRKACB|PRKACA|CSNK2A1|CSNK2A2|PPP6R3|IKBKB|MAPK7
lymphangioma	Neoplasms	0.031212	0.00118266	0.0136764	NME1-NME2|NME3|SSBP1|EGFR|ERBB2|UCKL1|MAP3K7|TGFBR2|PDGFRB|AXL|EPHB2|TNIK|CDK1|JAK1|RIPK1|DDR2|MAP2K3|VRK2|PTK7|ARAF|EPHB4|SCYL1|CLK1|SRPK1|UGGT2|RPS6KA3|CAMK2D|SRPK2|PRKACB|PRKACA|CSNK2A1|CSNK2A2|PPP6R3|IKBKB|MAPK7
lipoma of spermatic cord	Neoplasms	0.031212	0.00118266	0.0136764	NME1-NME2|NME3|SSBP1|EGFR|ERBB2|UCKL1|MAP3K7|TGFBR2|PDGFRB|AXL|EPHB2|TNIK|CDK1|JAK1|RIPK1|DDR2|MAP2K3|VRK2|PTK7|ARAF|EPHB4|SCYL1|CLK1|SRPK1|UGGT2|RPS6KA3|CAMK2D|SRPK2|PRKACB|PRKACA|CSNK2A1|CSNK2A2|PPP6R3|IKBKB|MAPK7
intracranial structure hemangioma	Neoplasms	0.031212	0.00118266	0.0136764	NME1-NME2|NME3|SSBP1|EGFR|ERBB2|UCKL1|MAP3K7|TGFBR2|PDGFRB|AXL|EPHB2|TNIK|CDK1|JAK1|RIPK1|DDR2|MAP2K3|VRK2|PTK7|ARAF|EPHB4|SCYL1|CLK1|SRPK1|UGGT2|RPS6KA3|CAMK2D|SRPK2|PRKACB|PRKACA|CSNK2A1|CSNK2A2|PPP6R3|IKBKB|MAPK7
hemangioma of intra-abdominal structure	Neoplasms	0.031212	0.00118266	0.0136764	NME1-NME2|NME3|SSBP1|EGFR|ERBB2|UCKL1|MAP3K7|TGFBR2|PDGFRB|AXL|EPHB2|TNIK|CDK1|JAK1|RIPK1|DDR2|MAP2K3|VRK2|PTK7|ARAF|EPHB4|SCYL1|CLK1|SRPK1|UGGT2|RPS6KA3|CAMK2D|SRPK2|PRKACB|PRKACA|CSNK2A1|CSNK2A2|PPP6R3|IKBKB|MAPK7
cervical polyp	Neoplasms	0.031212	0.00118266	0.0136764	NME1-NME2|NME3|SSBP1|EGFR|ERBB2|UCKL1|MAP3K7|TGFBR2|PDGFRB|AXL|EPHB2|TNIK|CDK1|JAK1|RIPK1|DDR2|MAP2K3|VRK2|PTK7|ARAF|EPHB4|SCYL1|CLK1|SRPK1|UGGT2|RPS6KA3|CAMK2D|SRPK2|PRKACB|PRKACA|CSNK2A1|CSNK2A2|PPP6R3|IKBKB|MAPK7
bronchus carcinoma	Neoplasms	0.0311859	0.000772904	0.00968277	EGFR|ERBB2|MAP3K7|TGFBR2|PDGFRB|AXL|EPHB2|TNIK|CDK1|JAK1|RIPK1|DDR2|MAP2K3|VRK2|PTK7|EPHB4|SCYL1|CLK1|SRPK1|ERLIN1|RPS6KA3|MTHFD1L|CAMK2D|SRPK2|PRKACB|PRKACA|CSNK2A1|CSNK2A2|KCTD12|CPT1A|SERBP1|NPM1|OSMR|TSG101
cavernous hemangioma	Neoplasms	0.0311284	9.01473e-05	0.00141623	EGFR|ERBB2|MAP3K7|TGFBR2|PDGFRB|AXL|EPHB2|TNIK|CDK1|JAK1|RIPK1|DDR2|MAP2K3|VRK2|PTK7|EPHB4|SCYL1|CLK1|SRPK1|RPS6KA3|CAMK2D|SRPK2|RPL35|PRKACB|PRKACA|CSNK2A1|CSNK2A2|PPP6R3|NPM1|MAPK7
breast fibroadenoma	Neoplasms	0.0311015	9.68536e-05	0.00149978	EGFR|ERBB2|MAP3K7|TGFBR2|PDGFRB|AXL|EPHB2|TNIK|CDK1|JAK1|RIPK1|DDR2|MAP2K3|VRK2|PTK7|EPHB4|SCYL1|CLK1|SRPK1|RPS6KA3|CAMK2D|SRPK2|RPL35|PRKACB|PRKACA|CSNK2A1|CSNK2A2|PPP6R3|NPM1|MAPK7
adenomatoid tumor	Neoplasms	0.0311015	9.68536e-05	0.00149978	EGFR|ERBB2|MAP3K7|TGFBR2|PDGFRB|AXL|EPHB2|TNIK|CDK1|JAK1|RIPK1|DDR2|MAP2K3|VRK2|PTK7|EPHB4|SCYL1|CLK1|SRPK1|RPS6KA3|CAMK2D|SRPK2|RPL35|PRKACB|PRKACA|CSNK2A1|CSNK2A2|PPP6R3|NPM1|MAPK7
salivary gland adenoid cystic carcinoma	Neoplasms	0.0310657	0.00375246	0.0353495	EGFR|ERBB2|MAP3K7|ARL1|TGFBR2|PDGFRB|AXL|EPHB2|AIFM1|RRAS2|TNIK|CDK1|JAK1|RIPK1|CCT6B|DDR2|MAP2K3|VRK2|PTK7|ARAF|EPHB4|SCYL1|CLK1|SRPK1|RPS6KA3|CAMK2D|FKBP1A|SRPK2|FKBP9|AIP|PRKACB|PRKACA|NFKB1|CSNK2A1|CSNK2A2|PPP6R3
myocardial infarction	Diseases of the circulatory system	0.0310374	0.000213473	0.00313093	RDH14|DHRS7|ICMT|PNKD|PSMA1|PSMB8|PSMB7|PSMB6|PSMB1|PSMB9|PSMB3|PSMB4|PSMA5|PSMB5|PSMA3|PSMA2|PSMA6|CTSB|FKBP1A|FKBP9|ITGB1|RPL35|PSMB2|CAPN2|LGALS3BP|GGT7|NCEH1|CTSC|CD5L|CAPN1|GJA1|GPX8|MGST1|GSTA4|ADAM10|PALLD|BACE2|F2R|MARCO|CASKIN2|SH3BP4|SH3GLB2|BABAM1|COL6A1|ITIH3|COL6A3|COL6A2|SH3KBP1|BDKRB2
peliosis hepatis	Diseases of the digestive system	0.0310013	0.00041419	0.00555538	GLIPR2|ASPH|CEP57L1|SLC25A22|GRPEL1|SLC7A5|ERLIN1|PSMB4|PSMA1|PSMA5|PSMA3|PSMA2|PSMA6|CTSB|HLA-B|HLA-A|PSMB2|CAPN2|GGT7|CTSC|PSMB5|CAPN1|GPX8|PROCR|WDR77|MGST1|GSTA4|S1PR3|SORT1|PPP2R2A|MRGPRF|BACE2|PCOLCE|TBL2|SEC13|RBBP7|RBBP4
nutmeg liver	Diseases of the digestive system	0.0310013	0.00041419	0.00555538	GLIPR2|ASPH|CEP57L1|SLC25A22|GRPEL1|SLC7A5|ERLIN1|PSMB4|PSMA1|PSMA5|PSMA3|PSMA2|PSMA6|CTSB|HLA-B|HLA-A|PSMB2|CAPN2|GGT7|CTSC|PSMB5|CAPN1|GPX8|PROCR|WDR77|MGST1|GSTA4|S1PR3|SORT1|PPP2R2A|MRGPRF|BACE2|PCOLCE|TBL2|SEC13|RBBP7|RBBP4
mucoepidermoid carcinoma	Neoplasms	0.0310013	0.00041419	0.00555538	EGFR|ERBB2|MAP3K7|TGFBR2|PDGFRB|AXL|EPHB2|TNIK|CDK1|JAK1|RIPK1|DDR2|MAP2K3|VRK2|PTK7|EPHB4|SCYL1|CLK1|SRPK1|RPS6KA3|CAMK2D|CTSB|FKBP1A|SRPK2|FKBP9|AIP|PRKACB|PRKACA|CSNK2A1|CSNK2A2|PPP6R3
hepatic veno-occlusive disease	Diseases of the digestive system	0.0310013	0.00041419	0.00555538	GLIPR2|ASPH|CEP57L1|SLC25A22|GRPEL1|SLC7A5|ERLIN1|PSMB4|PSMA1|PSMA5|PSMA3|PSMA2|PSMA6|CTSB|HLA-B|HLA-A|PSMB2|CAPN2|GGT7|CTSC|PSMB5|CAPN1|GPX8|PROCR|WDR77|MGST1|GSTA4|S1PR3|SORT1|PPP2R2A|MRGPRF|BACE2|PCOLCE|TBL2|SEC13|RBBP7|RBBP4
hepatic infarction	Diseases of the digestive system	0.0310013	0.00041419	0.00555538	GLIPR2|ASPH|CEP57L1|SLC25A22|GRPEL1|SLC7A5|ERLIN1|PSMB4|PSMA1|PSMA5|PSMA3|PSMA2|PSMA6|CTSB|HLA-B|HLA-A|PSMB2|CAPN2|GGT7|CTSC|PSMB5|CAPN1|GPX8|PROCR|WDR77|MGST1|GSTA4|S1PR3|SORT1|PPP2R2A|MRGPRF|BACE2|PCOLCE|TBL2|SEC13|RBBP7|RBBP4
congenital bile acid synthesis defect	Diseases of the digestive system	0.0310013	0.00041419	0.00555538	GLIPR2|ASPH|CEP57L1|SLC25A22|GRPEL1|SLC7A5|ERLIN1|PSMB4|PSMA1|PSMA5|PSMA3|PSMA2|PSMA6|CTSB|HLA-B|HLA-A|PSMB2|CAPN2|GGT7|CTSC|PSMB5|CAPN1|GPX8|PROCR|WDR77|MGST1|GSTA4|S1PR3|SORT1|PPP2R2A|MRGPRF|BACE2|PCOLCE|TBL2|SEC13|RBBP7|RBBP4
ACTH-secreting pituitary adenoma	Neoplasms	0.0309584	0.000259917	0.00372135	EGFR|ERBB2|MAP3K7|TGFBR2|PDGFRB|AXL|EPHB2|TNIK|CDK1|JAK1|RIPK1|DDR2|MAP2K3|VRK2|PTK7|EPHB4|SCYL1|CLK1|SRPK1|RBP1|RPS6KA3|CAMK2D|WWOX|SRPK2|PRKACB|PRKACA|CSNK2A1|GJA1|CSNK2A2|RARA|PPP6R3|TRAM1|ARHGAP1
nervous system cancer	Neoplasms	0.0309278	0.000832158	0.0101092	NME1-NME2|NME3|SSBP1|EGFR|ERBB2|UCKL1|MAP3K7|TGFBR2|PDGFRB|AXL|EPHB2|TNIK|CDK1|JAK1|RIPK1|DDR2|MAP2K3|VRK2|PTK7|ARAF|EPHB4|SCYL1|CLK1|SRPK1|UGGT2|RPS6KA3|CAMK2D|SRPK2|PRKACB|PRKACA|CSNK2A1|CSNK2A2|PPP6R3|MAPK7
lacrimal gland cancer	Neoplasms	0.0309278	0.000832158	0.0101092	NME1-NME2|NME3|SSBP1|EGFR|ERBB2|UCKL1|MAP3K7|TGFBR2|PDGFRB|AXL|EPHB2|TNIK|CDK1|JAK1|RIPK1|DDR2|MAP2K3|VRK2|PTK7|ARAF|EPHB4|SCYL1|CLK1|SRPK1|UGGT2|RPS6KA3|CAMK2D|SRPK2|PRKACB|PRKACA|CSNK2A1|CSNK2A2|PPP6R3|MAPK7
lacrimal duct cancer	Neoplasms	0.0309278	0.000832158	0.0101092	NME1-NME2|NME3|SSBP1|EGFR|ERBB2|UCKL1|MAP3K7|TGFBR2|PDGFRB|AXL|EPHB2|TNIK|CDK1|JAK1|RIPK1|DDR2|MAP2K3|VRK2|PTK7|ARAF|EPHB4|SCYL1|CLK1|SRPK1|UGGT2|RPS6KA3|CAMK2D|SRPK2|PRKACB|PRKACA|CSNK2A1|CSNK2A2|PPP6R3|MAPK7
isthmus cancer	Neoplasms	0.0309278	0.000832158	0.0101092	NME1-NME2|NME3|SSBP1|EGFR|ERBB2|UCKL1|MAP3K7|TGFBR2|PDGFRB|AXL|EPHB2|TNIK|CDK1|JAK1|RIPK1|DDR2|MAP2K3|VRK2|PTK7|ARAF|EPHB4|SCYL1|CLK1|SRPK1|UGGT2|RPS6KA3|CAMK2D|SRPK2|PRKACB|PRKACA|CSNK2A1|CSNK2A2|PPP6R3|MAPK7
female breast upper-inner quadrant cancer	Neoplasms	0.0309278	0.000832158	0.0101092	NME1-NME2|NME3|SSBP1|EGFR|ERBB2|UCKL1|MAP3K7|TGFBR2|PDGFRB|AXL|EPHB2|TNIK|CDK1|JAK1|RIPK1|DDR2|MAP2K3|VRK2|PTK7|ARAF|EPHB4|SCYL1|CLK1|SRPK1|UGGT2|RPS6KA3|CAMK2D|SRPK2|PRKACB|PRKACA|CSNK2A1|CSNK2A2|PPP6R3|MAPK7
female breast nipple and areola cancer	Neoplasms	0.0309278	0.000832158	0.0101092	NME1-NME2|NME3|SSBP1|EGFR|ERBB2|UCKL1|MAP3K7|TGFBR2|PDGFRB|AXL|EPHB2|TNIK|CDK1|JAK1|RIPK1|DDR2|MAP2K3|VRK2|PTK7|ARAF|EPHB4|SCYL1|CLK1|SRPK1|UGGT2|RPS6KA3|CAMK2D|SRPK2|PRKACB|PRKACA|CSNK2A1|CSNK2A2|PPP6R3|MAPK7
cerebrum cancer	Neoplasms	0.0309278	0.000832158	0.0101092	NME1-NME2|NME3|SSBP1|EGFR|ERBB2|UCKL1|MAP3K7|TGFBR2|PDGFRB|AXL|EPHB2|TNIK|CDK1|JAK1|RIPK1|DDR2|MAP2K3|VRK2|PTK7|ARAF|EPHB4|SCYL1|CLK1|SRPK1|UGGT2|RPS6KA3|CAMK2D|SRPK2|PRKACB|PRKACA|CSNK2A1|CSNK2A2|PPP6R3|MAPK7
Alport syndrome	Congenital malformations, deformations and chromosomal abnormalities	0.0308267	1.76438e-06	3.99755e-05	CDIPT|RDH14|DHRS7|RBP1|ICMT|AIFM1|PSMA1|PSMB8|PSMB7|PSMB6|PSMB1|PSMB9|PSMB3|PSMB4|PSMA5|PSMB5|PSMA3|PSMA2|PSMA6|CTSB|SF3B1|HLA-B|HLA-A|PPP2R1A|ITGB1|RPL35|PSMB2|CAPN2|NCEH1|CTSC|CAPN1|PROCR|SLC35F6|SORT1|ADAM10|PALLD|BACE2|GBF1|SPNS1|CCHCR1
osteogenesis imperfecta with opalescent teeth, blue sclerae and wormian bones but without fractures	Congenital malformations, deformations and chromosomal abnormalities	0.0307071	0.00215094	0.0221099	EGFR|ERBB2|MAP3K7|TGFBR2|PDGFRB|AXL|EPHB2|JAK1|RIPK1|DDR2|MAP2K3|VRK2|PTK7|ARAF|EPHB4|SCYL1|SRPK1|TNIK|RPS6KA3|CAMK2D|HLA-B|HLA-A|SRPK2|PRKACB|PRKACA|PROCR|ITGAV|ADCY6|ADCY9|SORT1|DDOST|BACE2|PCOLCE|A2M|ABCC1|SPNS1|COL6A2|COL6A3
osteogenesis imperfecta type 9	Congenital malformations, deformations and chromosomal abnormalities	0.0307071	0.00215094	0.0221099	EGFR|ERBB2|MAP3K7|TGFBR2|PDGFRB|AXL|EPHB2|JAK1|RIPK1|DDR2|MAP2K3|VRK2|PTK7|ARAF|EPHB4|SCYL1|SRPK1|TNIK|RPS6KA3|CAMK2D|HLA-B|HLA-A|SRPK2|PRKACB|PRKACA|PROCR|ITGAV|ADCY6|ADCY9|SORT1|DDOST|BACE2|PCOLCE|A2M|ABCC1|SPNS1|COL6A2|COL6A3
osteogenesis imperfecta type 8	Congenital malformations, deformations and chromosomal abnormalities	0.0307071	0.00215094	0.0221099	EGFR|ERBB2|MAP3K7|TGFBR2|PDGFRB|AXL|EPHB2|JAK1|RIPK1|DDR2|MAP2K3|VRK2|PTK7|ARAF|EPHB4|SCYL1|SRPK1|TNIK|RPS6KA3|CAMK2D|HLA-B|HLA-A|SRPK2|PRKACB|PRKACA|PROCR|ITGAV|ADCY6|ADCY9|SORT1|DDOST|BACE2|PCOLCE|A2M|ABCC1|SPNS1|COL6A2|COL6A3
osteogenesis imperfecta type 7	Congenital malformations, deformations and chromosomal abnormalities	0.0307071	0.00215094	0.0221099	EGFR|ERBB2|MAP3K7|TGFBR2|PDGFRB|AXL|EPHB2|JAK1|RIPK1|DDR2|MAP2K3|VRK2|PTK7|ARAF|EPHB4|SCYL1|SRPK1|TNIK|RPS6KA3|CAMK2D|HLA-B|HLA-A|SRPK2|PRKACB|PRKACA|PROCR|ITGAV|ADCY6|ADCY9|SORT1|DDOST|BACE2|PCOLCE|A2M|ABCC1|SPNS1|COL6A2|COL6A3
osteogenesis imperfecta type 6	Congenital malformations, deformations and chromosomal abnormalities	0.0307071	0.00215094	0.0221099	EGFR|ERBB2|MAP3K7|TGFBR2|PDGFRB|AXL|EPHB2|JAK1|RIPK1|DDR2|MAP2K3|VRK2|PTK7|ARAF|EPHB4|SCYL1|SRPK1|TNIK|RPS6KA3|CAMK2D|HLA-B|HLA-A|SRPK2|PRKACB|PRKACA|PROCR|ITGAV|ADCY6|ADCY9|SORT1|DDOST|BACE2|PCOLCE|A2M|ABCC1|SPNS1|COL6A2|COL6A3
osteogenesis imperfecta type 5	Congenital malformations, deformations and chromosomal abnormalities	0.0307071	0.00215094	0.0221099	EGFR|ERBB2|MAP3K7|TGFBR2|PDGFRB|AXL|EPHB2|JAK1|RIPK1|DDR2|MAP2K3|VRK2|PTK7|ARAF|EPHB4|SCYL1|SRPK1|TNIK|RPS6KA3|CAMK2D|HLA-B|HLA-A|SRPK2|PRKACB|PRKACA|PROCR|ITGAV|ADCY6|ADCY9|SORT1|DDOST|BACE2|PCOLCE|A2M|ABCC1|SPNS1|COL6A2|COL6A3
osteogenesis imperfecta type 4	Congenital malformations, deformations and chromosomal abnormalities	0.0307071	0.00215094	0.0221099	EGFR|ERBB2|MAP3K7|TGFBR2|PDGFRB|AXL|EPHB2|JAK1|RIPK1|DDR2|MAP2K3|VRK2|PTK7|ARAF|EPHB4|SCYL1|SRPK1|TNIK|RPS6KA3|CAMK2D|HLA-B|HLA-A|SRPK2|PRKACB|PRKACA|PROCR|ITGAV|ADCY6|ADCY9|SORT1|DDOST|BACE2|PCOLCE|A2M|ABCC1|SPNS1|COL6A2|COL6A3
osteogenesis imperfecta type 3	Congenital malformations, deformations and chromosomal abnormalities	0.0307071	0.00215094	0.0221099	EGFR|ERBB2|MAP3K7|TGFBR2|PDGFRB|AXL|EPHB2|JAK1|RIPK1|DDR2|MAP2K3|VRK2|PTK7|ARAF|EPHB4|SCYL1|SRPK1|TNIK|RPS6KA3|CAMK2D|HLA-B|HLA-A|SRPK2|PRKACB|PRKACA|PROCR|ITGAV|ADCY6|ADCY9|SORT1|DDOST|BACE2|PCOLCE|A2M|ABCC1|SPNS1|COL6A2|COL6A3
osteogenesis imperfecta type 2	Congenital malformations, deformations and chromosomal abnormalities	0.0307071	0.00215094	0.0221099	EGFR|ERBB2|MAP3K7|TGFBR2|PDGFRB|AXL|EPHB2|JAK1|RIPK1|DDR2|MAP2K3|VRK2|PTK7|ARAF|EPHB4|SCYL1|SRPK1|TNIK|RPS6KA3|CAMK2D|HLA-B|HLA-A|SRPK2|PRKACB|PRKACA|PROCR|ITGAV|ADCY6|ADCY9|SORT1|DDOST|BACE2|PCOLCE|A2M|ABCC1|SPNS1|COL6A2|COL6A3
osteogenesis imperfecta type 17	Congenital malformations, deformations and chromosomal abnormalities	0.0307071	0.00215094	0.0221099	EGFR|ERBB2|MAP3K7|TGFBR2|PDGFRB|AXL|EPHB2|JAK1|RIPK1|DDR2|MAP2K3|VRK2|PTK7|ARAF|EPHB4|SCYL1|SRPK1|TNIK|RPS6KA3|CAMK2D|HLA-B|HLA-A|SRPK2|PRKACB|PRKACA|PROCR|ITGAV|ADCY6|ADCY9|SORT1|DDOST|BACE2|PCOLCE|A2M|ABCC1|SPNS1|COL6A2|COL6A3
osteogenesis imperfecta type 16	Congenital malformations, deformations and chromosomal abnormalities	0.0307071	0.00215094	0.0221099	EGFR|ERBB2|MAP3K7|TGFBR2|PDGFRB|AXL|EPHB2|JAK1|RIPK1|DDR2|MAP2K3|VRK2|PTK7|ARAF|EPHB4|SCYL1|SRPK1|TNIK|RPS6KA3|CAMK2D|HLA-B|HLA-A|SRPK2|PRKACB|PRKACA|PROCR|ITGAV|ADCY6|ADCY9|SORT1|DDOST|BACE2|PCOLCE|A2M|ABCC1|SPNS1|COL6A2|COL6A3
osteogenesis imperfecta type 15	Congenital malformations, deformations and chromosomal abnormalities	0.0307071	0.00215094	0.0221099	EGFR|ERBB2|MAP3K7|TGFBR2|PDGFRB|AXL|EPHB2|JAK1|RIPK1|DDR2|MAP2K3|VRK2|PTK7|ARAF|EPHB4|SCYL1|SRPK1|TNIK|RPS6KA3|CAMK2D|HLA-B|HLA-A|SRPK2|PRKACB|PRKACA|PROCR|ITGAV|ADCY6|ADCY9|SORT1|DDOST|BACE2|PCOLCE|A2M|ABCC1|SPNS1|COL6A2|COL6A3
osteogenesis imperfecta type 14	Congenital malformations, deformations and chromosomal abnormalities	0.0307071	0.00215094	0.0221099	EGFR|ERBB2|MAP3K7|TGFBR2|PDGFRB|AXL|EPHB2|JAK1|RIPK1|DDR2|MAP2K3|VRK2|PTK7|ARAF|EPHB4|SCYL1|SRPK1|TNIK|RPS6KA3|CAMK2D|HLA-B|HLA-A|SRPK2|PRKACB|PRKACA|PROCR|ITGAV|ADCY6|ADCY9|SORT1|DDOST|BACE2|PCOLCE|A2M|ABCC1|SPNS1|COL6A2|COL6A3
osteogenesis imperfecta type 13	Congenital malformations, deformations and chromosomal abnormalities	0.0307071	0.00215094	0.0221099	EGFR|ERBB2|MAP3K7|TGFBR2|PDGFRB|AXL|EPHB2|JAK1|RIPK1|DDR2|MAP2K3|VRK2|PTK7|ARAF|EPHB4|SCYL1|SRPK1|TNIK|RPS6KA3|CAMK2D|HLA-B|HLA-A|SRPK2|PRKACB|PRKACA|PROCR|ITGAV|ADCY6|ADCY9|SORT1|DDOST|BACE2|PCOLCE|A2M|ABCC1|SPNS1|COL6A2|COL6A3
osteogenesis imperfecta type 12	Congenital malformations, deformations and chromosomal abnormalities	0.0307071	0.00215094	0.0221099	EGFR|ERBB2|MAP3K7|TGFBR2|PDGFRB|AXL|EPHB2|JAK1|RIPK1|DDR2|MAP2K3|VRK2|PTK7|ARAF|EPHB4|SCYL1|SRPK1|TNIK|RPS6KA3|CAMK2D|HLA-B|HLA-A|SRPK2|PRKACB|PRKACA|PROCR|ITGAV|ADCY6|ADCY9|SORT1|DDOST|BACE2|PCOLCE|A2M|ABCC1|SPNS1|COL6A2|COL6A3
osteogenesis imperfecta type 11	Congenital malformations, deformations and chromosomal abnormalities	0.0307071	0.00215094	0.0221099	EGFR|ERBB2|MAP3K7|TGFBR2|PDGFRB|AXL|EPHB2|JAK1|RIPK1|DDR2|MAP2K3|VRK2|PTK7|ARAF|EPHB4|SCYL1|SRPK1|TNIK|RPS6KA3|CAMK2D|HLA-B|HLA-A|SRPK2|PRKACB|PRKACA|PROCR|ITGAV|ADCY6|ADCY9|SORT1|DDOST|BACE2|PCOLCE|A2M|ABCC1|SPNS1|COL6A2|COL6A3
osteogenesis imperfecta type 10	Congenital malformations, deformations and chromosomal abnormalities	0.0307071	0.00215094	0.0221099	EGFR|ERBB2|MAP3K7|TGFBR2|PDGFRB|AXL|EPHB2|JAK1|RIPK1|DDR2|MAP2K3|VRK2|PTK7|ARAF|EPHB4|SCYL1|SRPK1|TNIK|RPS6KA3|CAMK2D|HLA-B|HLA-A|SRPK2|PRKACB|PRKACA|PROCR|ITGAV|ADCY6|ADCY9|SORT1|DDOST|BACE2|PCOLCE|A2M|ABCC1|SPNS1|COL6A2|COL6A3
osteogenesis imperfecta type 1	Congenital malformations, deformations and chromosomal abnormalities	0.0307071	0.00215094	0.0221099	EGFR|ERBB2|MAP3K7|TGFBR2|PDGFRB|AXL|EPHB2|JAK1|RIPK1|DDR2|MAP2K3|VRK2|PTK7|ARAF|EPHB4|SCYL1|SRPK1|TNIK|RPS6KA3|CAMK2D|HLA-B|HLA-A|SRPK2|PRKACB|PRKACA|PROCR|ITGAV|ADCY6|ADCY9|SORT1|DDOST|BACE2|PCOLCE|A2M|ABCC1|SPNS1|COL6A2|COL6A3
angioedema	Injury, poisoning and certain other consequences of external causes	0.030303	0.000710978	0.00900073	PNKD|PSMA1|PSMB8|PSMB7|PSMB6|PSMB1|PSMB9|PSMB3|PSMB4|PSMA5|PSMB5|PSMA3|PSMA2|PSMA6|CTSB|HLA-B|HLA-A|FKBP9|IGFBP4|RPL35|PSMB2|CAPN2|LGALS3BP|OSTM1|GGT7|NPEPPS|NCEH1|CTSC|CD5L|CAPN1|S100A6|GPX8|PROCR|MGST1|GSTA4|S1PR3|SORT1|ADAM10|PALLD|BACE2|PCOLCE|MARCO|RPS8|CAPZB|COL6A2
somatostatinoma	Neoplasms	0.0302772	0.000427232	0.00566711	EGFR|ERBB2|MAP3K7|TGFBR2|PDGFRB|AXL|EPHB2|TNIK|CDK1|JAK1|RIPK1|CCT6B|DDR2|MAP2K3|VRK2|PTK7|EPHB4|SCYL1|CLK1|SRPK1|RPS6KA3|CAMK2D|FKBP1A|SRPK2|FKBP9|CD248|AIP|PRKACB|PRKACA|CSNK2A1|CSNK2A2|PPP6R3
mitral valve insufficiency	Congenital malformations, deformations and chromosomal abnormalities	0.0301811	0.00397428	0.0369083	ICMT|PNKD|AIFM1|PSMA1|PSMB8|PSMB7|PSMB6|PSMB1|PSMB9|PSMB3|PSMB4|PSMA5|PSMB5|PSMA3|PSMA2|PSMA6|CTSB|HLA-B|HLA-A|PPP2R1A|RPL35|PSMB2|CAPN2|LGALS3BP|GGT7|NPEPPS|NCEH1|CTSC|CD5L|CAPN1|S100A6|GJA1|GPX8|PROCR|ANKRD40|MGST1|GSTA4|S1PR3|RPL23|SORT1|ADAM10|PALLD|BACE2|F2R|MARCO|RPS8|BDKRB2
thyroid gland follicular carcinoma	Neoplasms	0.0301334	0.000333065	0.00467587	EGFR|ERBB2|MAP3K7|TGFBR2|PDGFRB|AXL|EPHB2|TNIK|CDK1|JAK1|RIPK1|DDR2|MAP2K3|VRK2|PTK7|EPHB4|SCYL1|CLK1|SRPK1|RPS6KA3|CAMK2D|SRPK2|PRKACB|PRKACA|NFKB1|CSNK2A1|CSNK2A2|PPP6R3|NPM1
intrahepatic gall duct cancer	Neoplasms	0.0300501	0.0012657	0.0143155	NME1-NME2|NME3|SSBP1|EGFR|ERBB2|MAP3K7|TGFBR2|PDGFRB|AXL|EPHB2|TNIK|CDK1|JAK1|RIPK1|DDR2|MAP2K3|VRK2|PTK7|ARAF|EPHB4|SCYL1|CLK1|SRPK1|UGGT2|RPS6KA3|CAMK2D|SRPK2|PRKACB|PRKACA|CSNK2A1|CSNK2A2|PPP6R3|IKBKB
Meckel's diverticulum cancer	Neoplasms	0.0300501	0.0012657	0.0143155	NME1-NME2|NME3|SSBP1|EGFR|ERBB2|MAP3K7|TGFBR2|PDGFRB|AXL|EPHB2|TNIK|CDK1|JAK1|RIPK1|DDR2|MAP2K3|VRK2|PTK7|ARAF|EPHB4|SCYL1|CLK1|SRPK1|UGGT2|RPS6KA3|CAMK2D|SRPK2|PRKACB|PRKACA|CSNK2A1|CSNK2A2|PPP6R3|IKBKB
erythropoietic protoporphyria	Endocrine, nutritional and metabolic diseases	0.0300273	2.47605e-05	0.000465291	CDIPT|RDH14|DHRS7|ICMT|RBP1|AIFM1|PSMA1|PSMB8|PSMB7|PSMB6|PSMB1|PSMB9|PSMB3|PSMB4|TECR|PSMA5|PSMB5|PSMA3|PSMA2|PSMA6|SF3B1|HLA-B|HLA-A|GAS6|PPP2R1A|PSMB2|CAPN1|PROCR|EXOC5|S1PR3|ADCY6|ADCY9|SORT1|ESRRA|DDOST|PALLD|BACE2|PCOLCE|A2M|ABCC1|NR4A1|SPNS1|FTH1|COL6A2
ureteral benign neoplasm	Neoplasms	0.0298507	0.0019577	0.0212752	EGFR|ERBB2|MAP3K7|TGFBR2|PDGFRB|AXL|EPHB2|TNIK|CDK1|JAK1|RIPK1|CCT6B|DDR2|MAP2K3|VRK2|PTK7|ARAF|EPHB4|SCYL1|CLK1|SRPK1|RPS6KA3|CAMK2D|FKBP1A|SRPK2|FKBP9|AIP|PRKACB|PRKACA|CSNK2A1|CSNK2A2|PPP6R3|SERBP1
transitional cell carcinoma	Neoplasms	0.0298194	0.0012527	0.0142746	EGFR|ERBB2|MAP3K7|TGFBR2|PDGFRB|AXL|EPHB2|TNIK|CDK1|JAK1|RIPK1|CCT6B|DDR2|MAP2K3|VRK2|PTK7|EPHB4|SCYL1|CLK1|SRPK1|RPS6KA3|MTHFD1L|CAMK2D|FKBP1A|SRPK2|FKBP9|AIP|PRKACB|PRKACA|CSNK2A2|PPP6R3|KCTD12|CSNK2A1
dilated cardiomyopathy	Diseases of the circulatory system	0.0297952	8.68995e-06	0.000178144	PSMA1|PSMB8|PSMB7|PSMB6|PSMB1|PSMB9|PSMB3|PSMB4|PSMA5|PSMB5|PSMA3|PSMA2|PSMA6|CTSB|HLA-B|HLA-A|RPL35|PSMB2|CAPN2|LGALS3BP|GGT7|NCEH1|CTSC|CD5L|CAPN1|GJA1|GPX8|PROCR|MGST1|GSTA4|RPL10|SORT1|ADAM10|PALLD|BACE2|F2R|PCOLCE|MARCO
paranasal sinus neoplasm	Neoplasms	0.0296663	0.00288948	0.0283295	EGFR|ERBB2|MAP3K7|TGFBR2|PDGFRB|AXL|EPHB2|TNIK|CDK1|JAK1|RIPK1|CCT6B|DDR2|MAP2K3|VRK2|PTK7|EPHB4|SCYL1|CLK1|SRPK1|RPS6KA3|CAMK2D|FKBP1A|SRPK2|FKBP9|AIP|PRKACB|PRKACA|CSNK2A1|CSNK2A2|PPP6R3|PDLIM7
ocular cancer	Neoplasms	0.0294118	0.00105832	0.0127706	EGFR|ERBB2|MAP3K7|TGFBR2|PDGFRB|AXL|EPHB2|TNIK|CDK1|JAK1|RIPK1|DDR2|MAP2K3|VRK2|PTK7|ARAF|EPHB4|SCYL1|CLK1|SRPK1|RPS6KA3|CAMK2D|SRPK2|PRKACB|PRKACA|CSNK2A1|CSNK2A2|PPP6R3|MAPK7
gliosarcoma	Neoplasms	0.0292373	0.00158017	0.017435	EGFR|ERBB2|MAP3K7|TGFBR2|PDGFRB|AXL|EPHB2|TNIK|CDK1|JAK1|RIPK1|DDR2|MAP2K3|VRK2|PTK7|EPHB4|SCYL1|CLK1|SRPK1|RPS6KA3|CAMK2D|FKBP1A|SRPK2|FKBP9|AIP|PRKACB|PRKACA|CSNK2A2|PPP6R3|CDS2|CSNK2A1
porphyria cutanea tarda	Endocrine, nutritional and metabolic diseases	0.0292165	0.000257925	0.00370754	CDIPT|RDH14|DHRS7|ICMT|RBP1|AIFM1|PSMA1|PSMB8|PSMB7|PSMB6|PSMB1|PSMB9|PSMB3|PSMB4|TECR|PSMA5|PSMB5|PSMA3|PSMA2|PSMA6|SF3B1|HLA-B|HLA-A|GAS6|PPP2R1A|PSMB2|CAPN1|PROCR|EXOC5|S1PR3|ADCY6|ADCY9|SORT1|ESRRA|DDOST|PALLD|BACE2|PCOLCE|A2M|ABCC1|NR4A1|SPNS1|COL6A2|KRT36
cutaneous porphyria	Endocrine, nutritional and metabolic diseases	0.0292165	0.000257925	0.00370754	CDIPT|RDH14|DHRS7|ICMT|RBP1|AIFM1|PSMA1|PSMB8|PSMB7|PSMB6|PSMB1|PSMB9|PSMB3|PSMB4|TECR|PSMA5|PSMB5|PSMA3|PSMA2|PSMA6|SF3B1|HLA-B|HLA-A|GAS6|PPP2R1A|PSMB2|CAPN1|PROCR|EXOC5|S1PR3|ADCY6|ADCY9|SORT1|ESRRA|DDOST|PALLD|BACE2|PCOLCE|A2M|ABCC1|NR4A1|SPNS1|COL6A2|KRT36
verrucous carcinoma	Neoplasms	0.0290336	0.00408945	0.0376397	EGFR|ERBB2|MAP3K7|TGFBR2|PDGFRB|AXL|EPHB2|TNIK|CDK1|JAK1|RIPK1|CCT6B|DDR2|MAP2K3|VRK2|PTK7|EPHB4|SCYL1|CLK1|SRPK1|RPS6KA3|CAMK2D|FKBP1A|SRPK2|FKBP9|AIP|PRKACB|PRKACA|CSNK2A1|CSNK2A2|PPP6R3
thyroid gland medullary carcinoma	Factors influencing health status and contact with health services	0.0290237	0.000429074	0.00567035	EGFR|ERBB2|MAP3K7|TGFBR2|PDGFRB|AXL|EPHB2|TNIK|CDK1|JAK1|RIPK1|DDR2|MAP2K3|VRK2|PTK7|EPHB4|SCYL1|CLK1|SRPK1|RPS6KA3|CAMK2D|SRPK2|PRKACB|PRKACA|CSNK2A1|CSNK2A2|PPP6R3|KCTD12
breast ductal carcinoma	Neoplasms	0.0290169	0.000830396	0.0101092	EGFR|ERBB2|MAP3K7|TGFBR2|PDGFRB|AXL|EPHB2|TNIK|CDK1|JAK1|RIPK1|DDR2|MAP2K3|VRK2|PTK7|EPHB4|SCYL1|CLK1|SRPK1|RPS6KA3|CAMK2D|SRPK2|CSNK2A2|RARA|PPP6R3|KCTD12|ESRRA|ESRRG|NR4A1|LMNB1|KRT36
olfactory neuroblastoma	Neoplasms	0.0288296	0.00130018	0.0146139	EGFR|ERBB2|MAP3K7|TGFBR2|PDGFRB|AXL|EPHB2|TNIK|CDK1|JAK1|RIPK1|CCT6B|DDR2|MAP2K3|VRK2|PTK7|EPHB4|SCYL1|CLK1|RPS6KA3|CAMK2D|FKBP1A|SRPK2|FKBP9|CD248|AIP|PRKACB|PRKACA|CSNK2A1|GJA1|CSNK2A2|PLXDC2
inverted papilloma	Neoplasms	0.0288296	0.00130018	0.0146139	EGFR|ERBB2|MAP3K7|TGFBR2|PDGFRB|AXL|EPHB2|TNIK|CDK1|JAK1|RIPK1|CCT6B|DDR2|MAP2K3|VRK2|PTK7|EPHB4|SCYL1|CLK1|RPS6KA3|CAMK2D|FKBP1A|SRPK2|FKBP9|CD248|AIP|PRKACB|PRKACA|CSNK2A1|GJA1|CSNK2A2|PLXDC2
adrenocortical carcinoma	Neoplasms	0.028821	0.000718846	0.00906851	EGFR|ERBB2|MAP3K7|TGFBR2|PDGFRB|AXL|EPHB2|TNIK|CDK1|JAK1|RIPK1|DDR2|MAP2K3|VRK2|PTK7|EPHB4|SCYL1|CLK1|SRPK1|RPS6KA3|CAMK2D|SRPK2|PRKACB|PRKACA|CSNK2A1|CSNK2A2|PPP6R3|ESRRA
gastrinoma	Neoplasms	0.0287041	0.00300285	0.0292818	EGFR|ERBB2|MAP3K7|TGFBR2|PDGFRB|AXL|EPHB2|TNIK|CDK1|JAK1|RIPK1|CCT6B|DDR2|MAP2K3|VRK2|PTK7|EPHB4|SCYL1|CLK1|SRPK1|RPS6KA3|CAMK2D|FKBP1A|SRPK2|FKBP9|CD248|AIP|CSNK2A2|PPP6R3|ADAM10|DDOST|COL6A2|ADAM9
squamous cell papilloma	Neoplasms	0.0284139	0.00331895	0.0319327	EGFR|ERBB2|MAP3K7|TGFBR2|PDGFRB|AXL|EPHB2|TNIK|CDK1|JAK1|RIPK1|CCT6B|DDR2|MAP2K3|VRK2|PTK7|EPHB4|SCYL1|CLK1|RPS6KA3|CAMK2D|FKBP1A|SRPK2|FKBP9|CD248|AIP|PRKACB|PRKACA|CSNK2A1|GJA1|CSNK2A2|F2R
congenital generalized lipodystrophy type 4	Endocrine, nutritional and metabolic diseases	0.0283019	5.38245e-09	8.03314e-07	CDIPT|RDH14|DHRS7|ICMT|RBP1|AIFM1|PSMA1|PSMB8|PSMB7|PSMB6|PSMB1|PSMB9|PSMB3|PSMB4|TECR|PSMA5|PSMB5|PSMA3|PSMA2|PSMA6|SF3B1|HLA-B|HLA-A|GAS6|PPP2R1A|PSMB2|CAPN2|CAPN1|PROCR|EXOC5|S1PR3|SORT1|ESRRA|PALLD|A2M|NR4A1
congenital generalized lipodystrophy type 3	Endocrine, nutritional and metabolic diseases	0.0283019	5.38245e-09	8.03314e-07	CDIPT|RDH14|DHRS7|ICMT|RBP1|AIFM1|PSMA1|PSMB8|PSMB7|PSMB6|PSMB1|PSMB9|PSMB3|PSMB4|TECR|PSMA5|PSMB5|PSMA3|PSMA2|PSMA6|SF3B1|HLA-B|HLA-A|GAS6|PPP2R1A|PSMB2|CAPN2|CAPN1|PROCR|EXOC5|S1PR3|SORT1|ESRRA|PALLD|A2M|NR4A1
congenital generalized lipodystrophy type 2	Endocrine, nutritional and metabolic diseases	0.0283019	5.38245e-09	8.03314e-07	CDIPT|RDH14|DHRS7|ICMT|RBP1|AIFM1|PSMA1|PSMB8|PSMB7|PSMB6|PSMB1|PSMB9|PSMB3|PSMB4|TECR|PSMA5|PSMB5|PSMA3|PSMA2|PSMA6|SF3B1|HLA-B|HLA-A|GAS6|PPP2R1A|PSMB2|CAPN2|CAPN1|PROCR|EXOC5|S1PR3|SORT1|ESRRA|PALLD|A2M|NR4A1
congenital generalized lipodystrophy type 1	Endocrine, nutritional and metabolic diseases	0.0283019	5.38245e-09	8.03314e-07	CDIPT|RDH14|DHRS7|ICMT|RBP1|AIFM1|PSMA1|PSMB8|PSMB7|PSMB6|PSMB1|PSMB9|PSMB3|PSMB4|TECR|PSMA5|PSMB5|PSMA3|PSMA2|PSMA6|SF3B1|HLA-B|HLA-A|GAS6|PPP2R1A|PSMB2|CAPN2|CAPN1|PROCR|EXOC5|S1PR3|SORT1|ESRRA|PALLD|A2M|NR4A1
clear cell sarcoma	Neoplasms	0.0281931	0.00313474	0.0304036	EGFR|ERBB2|MAP3K7|TGFBR2|PDGFRB|AXL|EPHB2|TNIK|CDK1|JAK1|RIPK1|CCT6B|DDR2|MAP2K3|VRK2|PTK7|EPHB4|SCYL1|CLK1|SRPK1|RPS6KA3|CAMK2D|FKBP1A|SRPK2|FKBP9|AIP|CSNK2A1|CSNK2A2|PPP6R3|PLXDC2
bronchiolo-alveolar adenocarcinoma	Neoplasms	0.0280293	0.00257935	0.0256371	EGFR|ERBB2|MAP3K7|TGFBR2|PDGFRB|AXL|EPHB2|TNIK|CDK1|JAK1|RIPK1|DDR2|MAP2K3|VRK2|PTK7|EPHB4|SCYL1|CLK1|SRPK1|RPS6KA3|CAMK2D|SRPK2|PRKACB|PRKACA|CSNK2A1|CSNK2A2|PPP6R3
cystinosis	Endocrine, nutritional and metabolic diseases	0.0277911	1.93918e-05	0.000372158	ASPH|CEP57L1|P4HA2|SLC25A22|GRPEL1|SLC7A5|ERLIN1|PSMA3|PSMA2|SPTLC2|CTSB|HLA-B|HLA-A|PSMA1|CAPN2|LGALS3BP|GGT7|CD5L|CAPN1|GPX8|PROCR|MGST1|GSTA4|MARCO|CAPZB|ABCC1
papilloma	Symptoms, signs and abnormal clinical and laboratory findings, not elsewhere classified	0.0275556	0.00123392	0.0141333	EGFR|ERBB2|MAP3K7|TGFBR2|PDGFRB|AXL|EPHB2|TNIK|CDK1|JAK1|RIPK1|CCT6B|DDR2|MAP2K3|VRK2|PTK7|EPHB4|SCYL1|SRPK1|RPS6KA3|CAMK2D|FKBP1A|SRPK2|FKBP9|AIP|PRKACB|PRKACA|CSNK2A1|GJA1|CSNK2A2
angiodysplasia	Diseases of the digestive system	0.0275556	0.00123392	0.0141333	PSMA1|PSMB8|PSMB7|PSMB6|PSMB1|PSMB9|PSMB3|PSMB4|PSMA5|PSMB5|PSMA3|PSMA2|PSMA6|HLA-B|HLA-A|RPL35|PSMB2|CAPN2|NCEH1|NFKB1|CAPN1|GPX8|PROCR|MGST1|GSTA4|ADCY6|ADCY9|SORT1|ADAM10|DDOST|PALLD|BACE2|PCOLCE|A2M|ABCC1|COL6A2|ADAM9|RPS8
neurofibroma	Neoplasms	0.0271248	0.000915626	0.0110858	RDH14|DHRS7|EGFR|ERBB2|MAP3K7|TGFBR2|PDGFRB|AXL|EPHB2|TNIK|CDK1|JAK1|RIPK1|CCT6B|DDR2|MAP2K3|PTK7|EPHB4|SCYL1|SRPK1|RPS6KA3|FKBP1A|VRK2|SRPK2|FKBP9|AIP|OSTM1|PRKACB|PRKACA|NFKB1|PPP6R3
hemarthrosis	Diseases of the musculoskeletal system and connective tissue	0.0269542	0.00142802	0.0159513	PSMA1|PSMB8|PSMB7|PSMB6|PSMB1|PSMB9|PSMB3|PSMB4|PSMA5|PSMB5|PSMA3|MTHFD1L|PSMA2|PSMA6|CTSB|HLA-B|HLA-A|RPL35|PSMB2|CAPN2|NCEH1|CTSC|CAPN1|PROCR|ADCY6|ADCY9|SORT1|ADAM10|DDOST|PALLD|BACE2|PCOLCE|A2M|ABCC1|RPS8
atrophic rhinitis	Diseases of the respiratory system	0.0269542	0.00142802	0.0159513	PSMA1|PSMB8|PSMB7|PSMB6|PSMB1|PSMB9|PSMB3|PSMB4|PSMA5|PSMB5|PSMA3|MTHFD1L|PSMA2|PSMA6|CTSB|HLA-B|HLA-A|RPL35|PSMB2|CAPN2|NCEH1|CTSC|CAPN1|PROCR|ADCY6|ADCY9|SORT1|ADAM10|DDOST|PALLD|BACE2|PCOLCE|A2M|ABCC1|RPS8
Barrett's esophagus	Diseases of the digestive system	0.0266312	0.00316484	0.0306132	CDIPT|RDH14|DHRS7|EGFR|ERBB2|MAP3K7|TGFBR2|PDGFRB|AXL|EPHB2|TNIK|CDK1|JAK1|RIPK1|DDR2|PTK7|EPHB4|RBP1|WWOX|ITGB1|OSTM1|RARA|COX20|SPAG5|TRAM1|ARHGAP1|IKBKB|ESRRA|ESRRG
teratoma	Neoplasms	0.0261733	0.0025253	0.025239	EGFR|ERBB2|MAP3K7|TGFBR2|PDGFRB|AXL|EPHB2|TNIK|CDK1|JAK1|RIPK1|DDR2|MAP2K3|VRK2|PTK7|ARAF|EPHB4|SCYL1|CLK1|SRPK1|RPS6KA3|CAMK2D|SRPK2|CSNK2A1|CSNK2A2|PPP6R3
mature teratoma	Neoplasms	0.0261733	0.0025253	0.025239	EGFR|ERBB2|MAP3K7|TGFBR2|PDGFRB|AXL|EPHB2|TNIK|CDK1|JAK1|RIPK1|DDR2|MAP2K3|VRK2|PTK7|ARAF|EPHB4|SCYL1|CLK1|SRPK1|RPS6KA3|CAMK2D|SRPK2|CSNK2A1|CSNK2A2|PPP6R3
malignant teratoma	Neoplasms	0.0261733	0.0025253	0.025239	EGFR|ERBB2|MAP3K7|TGFBR2|PDGFRB|AXL|EPHB2|TNIK|CDK1|JAK1|RIPK1|DDR2|MAP2K3|VRK2|PTK7|ARAF|EPHB4|SCYL1|CLK1|SRPK1|RPS6KA3|CAMK2D|SRPK2|CSNK2A1|CSNK2A2|PPP6R3
essential hypertension	Diseases of the circulatory system	0.0251371	0.00398042	0.0369083	PSMA1|PSMB8|PSMB7|PSMB6|PSMB1|PSMB9|PSMB3|PSMB4|PSMA5|PSMB5|PSMA3|PSMA2|PSMA6|CTSB|FKBP9|RPL35|PSMB2|LGALS3BP|NCEH1|CTSC|CAPN1|GJA1|GPX8|ADAM10|PALLD|SLC12A4|F2R|CASKIN2|SH3BP4|SH3GLB2|BABAM1|COL6A1|ITIH3|COL6A3|COL6A2|SH3KBP1|AHR
pituitary-dependent Cushing's disease	Endocrine, nutritional and metabolic diseases	0.0250929	0.0020777	0.0221099	CDIPT|RDH14|DHRS7|EGFR|ERBB2|MAP3K7|PDGFRB|AXL|CDK1|DDR2|MAP2K3|PTK7|RBP1|ICMT|SCYL1|RPS6KA3|TECR|WWOX|SF3B1|VRK2|SRPK2|GAS6|PPP2R1A|ITGB1|RARA|EXOC5|TRAM1|S1PR3|ESRRA|SLC30A7|SPNS1
nephrosclerosis	Diseases of the circulatory system	0.0243218	0.00328322	0.0316734	PSMA1|PSMB8|PSMB7|PSMB6|PSMB1|RPL3|PSMB9|PSMB3|PSMB4|PSMA5|PSMB5|PSMA3|PSMA2|PSMA6|RPL35|PSMB2|NCEH1|CTSC|RPL13A|GJA1|RPL8|RPL23|RPL10|ADAM10|PALLD|SLC12A4|F2R|CASKIN2|SH3BP4|SH3GLB2|BABAM1|COL6A1|ITIH3|COL6A3|COL6A2|SH3KBP1|AHR
secondary hypertension	Diseases of the circulatory system	0.0242877	0.00359637	0.0341466	PSMA1|PSMB8|PSMB7|PSMB6|PSMB1|RPL3|PSMB9|PSMB3|PSMB4|PSMA5|PSMB5|PSMA3|PSMA2|PSMA6|RPL35|PSMB2|NCEH1|CTSC|RPL13A|GJA1|RPL8|RPL23|RPL10|ADAM10|PALLD|SLC12A4|F2R|CASKIN2|SH3BP4|SH3GLB2|BABAM1|COL6A1|ITIH3|COL6A3|COL6A2|SH3KBP1|AHR
hypertensive heart disease	Diseases of the circulatory system	0.0242877	0.00359637	0.0341466	PSMA1|PSMB8|PSMB7|PSMB6|PSMB1|RPL3|PSMB9|PSMB3|PSMB4|PSMA5|PSMB5|PSMA3|PSMA2|PSMA6|RPL35|PSMB2|NCEH1|CTSC|RPL13A|GJA1|RPL8|RPL23|RPL10|ADAM10|PALLD|SLC12A4|F2R|CASKIN2|SH3BP4|SH3GLB2|BABAM1|COL6A1|ITIH3|COL6A3|COL6A2|SH3KBP1|AHR
otosclerosis	Diseases of the ear and mastoid process	0.0238652	0.00491202	0.044086	GLIPR2|ASPH|CEP57L1|P4HA2|SLC25A22|GRPEL1|SUMO1|SLC7A5|ERLIN1|SPTLC2|CTSB|HLA-B|HLA-A|GGT7|GPX8|PROCR|MGST1|GSTA4|PTPRF
hemophilia B	Diseases of the blood and blood-forming organs and certain disorders involving the immune mechanism	0.023542	1.40422e-06	3.99755e-05	PSMA1|PSMB8|PSMB7|PSMB6|PSMB1|PSMB9|PSMB3|PSMB4|PSMA5|PSMB5|PSMA3|MTHFD1L|PSMA2|PSMA6|HLA-B|HLA-A|PSMB2|CAPN2|PROCR|ADCY6|ADCY9|SORT1|PALLD|ESRRG|PCOLCE|A2M
neuromuscular disease	Diseases of the nervous system	0.0232897	0.00169627	0.0186023	ASPH|CEP57L1|P4HA2|SSBP1|SLC25A22|GRPEL1|SLC7A5|ERLIN1|CTSB|GGT7|GPX8|WDR77|CPT1A|MGST1|GSTA4|PPP2R2A|TBL2|SEC13|RBBP7|RBBP4|OSMR
squamous cell carcinoma	Neoplasms	0.0228453	4.75599e-05	0.000841158	EGFR|ERBB2|MAP3K7|TGFBR2|PDGFRB|AXL|EPHB2|TNIK|CDK1|JAK1|RIPK1|CCT6B|DDR2|MAP2K3|PTK7|EPHB4|SCYL1|CLK1|SRPK1|CAMK2D|CDS2|PTPRF
Smith-Lemli-Opitz syndrome	Endocrine, nutritional and metabolic diseases	0.0227043	0.000383574	0.00526211	CDIPT|RDH14|DHRS7|ICMT|RBP1|AIFM1|PSMA1|PSMB8|PSMB7|PSMB6|PSMB1|PSMB9|PSMB3|PSMB4|TECR|PSMA5|PSMB5|PSMA6|SF3B1|HLA-B|HLA-A|GAS6|PPP2R1A|ITGB1|CAPN1|PROCR|EXOC5|S1PR3|ESRRA|GBF1
lethal congenital glycogen storage disease of heart	Diseases of the nervous system	0.0220472	5.90911e-05	0.001025	CDIPT|RDH14|DHRS7|ICMT|RBP1|AIFM1|TECR|PSMA3|CTSB|SF3B1|HLA-B|HLA-A|GAS6|PPP2R1A|RPL35|GGT7|NCEH1|CAPN1|GPX8|PROCR|MGST1|GSTA4|EXOC5|ESRRA
tyrosinemia	Endocrine, nutritional and metabolic diseases	0.0218938	1.81707e-06	3.99755e-05	CDIPT|RDH14|DHRS7|ICMT|RBP1|AIFM1|PSMA1|PSMB8|PSMB7|PSMB6|PSMB1|PSMB9|PSMB3|PSMB4|TECR|PSMA5|PSMB5|PSMA6|SF3B1|HLA-B|HLA-A|GAS6|PPP2R1A|CAPN1|PROCR|EXOC5|ESRRA
systemic primary carnitine deficiency disease	Endocrine, nutritional and metabolic diseases	0.0218938	1.81707e-06	3.99755e-05	CDIPT|RDH14|DHRS7|ICMT|RBP1|AIFM1|PSMA1|PSMB8|PSMB7|PSMB6|PSMB1|PSMB9|PSMB3|PSMB4|TECR|PSMA5|PSMB5|PSMA6|SF3B1|HLA-B|HLA-A|GAS6|PPP2R1A|CAPN1|PROCR|EXOC5|ESRRA
rhizomelic chondrodysplasia punctata	Endocrine, nutritional and metabolic diseases	0.0218938	1.81707e-06	3.99755e-05	CDIPT|RDH14|DHRS7|ICMT|RBP1|AIFM1|PSMA1|PSMB8|PSMB7|PSMB6|PSMB1|PSMB9|PSMB3|PSMB4|TECR|PSMA5|PSMB5|PSMA6|SF3B1|HLA-B|HLA-A|GAS6|PPP2R1A|CAPN1|PROCR|EXOC5|ESRRA
renal hypomagnesemia 6	Endocrine, nutritional and metabolic diseases	0.0218938	1.81707e-06	3.99755e-05	CDIPT|RDH14|DHRS7|ICMT|RBP1|AIFM1|PSMA1|PSMB8|PSMB7|PSMB6|PSMB1|PSMB9|PSMB3|PSMB4|TECR|PSMA5|PSMB5|PSMA6|SF3B1|HLA-B|HLA-A|GAS6|PPP2R1A|CAPN1|PROCR|EXOC5|ESRRA
renal hypomagnesemia 4	Endocrine, nutritional and metabolic diseases	0.0218938	1.81707e-06	3.99755e-05	CDIPT|RDH14|DHRS7|ICMT|RBP1|AIFM1|PSMA1|PSMB8|PSMB7|PSMB6|PSMB1|PSMB9|PSMB3|PSMB4|TECR|PSMA5|PSMB5|PSMA6|SF3B1|HLA-B|HLA-A|GAS6|PPP2R1A|CAPN1|PROCR|EXOC5|ESRRA
renal hypomagnesemia 3	Endocrine, nutritional and metabolic diseases	0.0218938	1.81707e-06	3.99755e-05	CDIPT|RDH14|DHRS7|ICMT|RBP1|AIFM1|PSMA1|PSMB8|PSMB7|PSMB6|PSMB1|PSMB9|PSMB3|PSMB4|TECR|PSMA5|PSMB5|PSMA6|SF3B1|HLA-B|HLA-A|GAS6|PPP2R1A|CAPN1|PROCR|EXOC5|ESRRA
renal hypomagnesemia 2	Endocrine, nutritional and metabolic diseases	0.0218938	1.81707e-06	3.99755e-05	CDIPT|RDH14|DHRS7|ICMT|RBP1|AIFM1|PSMA1|PSMB8|PSMB7|PSMB6|PSMB1|PSMB9|PSMB3|PSMB4|TECR|PSMA5|PSMB5|PSMA6|SF3B1|HLA-B|HLA-A|GAS6|PPP2R1A|CAPN1|PROCR|EXOC5|ESRRA
renal glycosuria	Endocrine, nutritional and metabolic diseases	0.0218938	1.81707e-06	3.99755e-05	CDIPT|RDH14|DHRS7|ICMT|RBP1|AIFM1|PSMA1|PSMB8|PSMB7|PSMB6|PSMB1|PSMB9|PSMB3|PSMB4|TECR|PSMA5|PSMB5|PSMA6|SF3B1|HLA-B|HLA-A|GAS6|PPP2R1A|CAPN1|PROCR|EXOC5|ESRRA
pyruvate decarboxylase deficiency	Endocrine, nutritional and metabolic diseases	0.0218938	1.81707e-06	3.99755e-05	CDIPT|RDH14|DHRS7|ICMT|RBP1|AIFM1|PSMA1|PSMB8|PSMB7|PSMB6|PSMB1|PSMB9|PSMB3|PSMB4|TECR|PSMA5|PSMB5|PSMA6|SF3B1|HLA-B|HLA-A|GAS6|PPP2R1A|CAPN1|PROCR|EXOC5|ESRRA
pyruvate carboxylase deficiency disease	Endocrine, nutritional and metabolic diseases	0.0218938	1.81707e-06	3.99755e-05	CDIPT|RDH14|DHRS7|ICMT|RBP1|AIFM1|PSMA1|PSMB8|PSMB7|PSMB6|PSMB1|PSMB9|PSMB3|PSMB4|TECR|PSMA5|PSMB5|PSMA6|SF3B1|HLA-B|HLA-A|GAS6|PPP2R1A|CAPN1|PROCR|EXOC5|ESRRA
purine-pyrimidine metabolic disorder	Endocrine, nutritional and metabolic diseases	0.0218938	1.81707e-06	3.99755e-05	CDIPT|RDH14|DHRS7|ICMT|RBP1|AIFM1|PSMA1|PSMB8|PSMB7|PSMB6|PSMB1|PSMB9|PSMB3|PSMB4|TECR|PSMA5|PSMB5|PSMA6|SF3B1|HLA-B|HLA-A|GAS6|PPP2R1A|CAPN1|PROCR|EXOC5|ESRRA
primary hypomagnesemia	Endocrine, nutritional and metabolic diseases	0.0218938	1.81707e-06	3.99755e-05	CDIPT|RDH14|DHRS7|ICMT|RBP1|AIFM1|PSMA1|PSMB8|PSMB7|PSMB6|PSMB1|PSMB9|PSMB3|PSMB4|TECR|PSMA5|PSMB5|PSMA6|SF3B1|HLA-B|HLA-A|GAS6|PPP2R1A|CAPN1|PROCR|EXOC5|ESRRA
oculocutaneous albinism	Endocrine, nutritional and metabolic diseases	0.0218938	1.81707e-06	3.99755e-05	CDIPT|RDH14|DHRS7|ICMT|RBP1|AIFM1|PSMA1|PSMB8|PSMB7|PSMB6|PSMB1|PSMB9|PSMB3|PSMB4|TECR|PSMA5|PSMB5|PSMA6|SF3B1|HLA-B|HLA-A|GAS6|PPP2R1A|CAPN1|PROCR|EXOC5|ESRRA
oculocerebrorenal syndrome	Endocrine, nutritional and metabolic diseases	0.0218938	1.81707e-06	3.99755e-05	CDIPT|RDH14|DHRS7|ICMT|RBP1|AIFM1|PSMA1|PSMB8|PSMB7|PSMB6|PSMB1|PSMB9|PSMB3|PSMB4|TECR|PSMA5|PSMB5|PSMA6|SF3B1|HLA-B|HLA-A|GAS6|PPP2R1A|CAPN1|PROCR|EXOC5|ESRRA
ocular albinism with sensorineural deafness	Endocrine, nutritional and metabolic diseases	0.0218938	1.81707e-06	3.99755e-05	CDIPT|RDH14|DHRS7|ICMT|RBP1|AIFM1|PSMA1|PSMB8|PSMB7|PSMB6|PSMB1|PSMB9|PSMB3|PSMB4|TECR|PSMA5|PSMB5|PSMA6|SF3B1|HLA-B|HLA-A|GAS6|PPP2R1A|CAPN1|PROCR|EXOC5|ESRRA
ochronosis	Endocrine, nutritional and metabolic diseases	0.0218938	1.81707e-06	3.99755e-05	CDIPT|RDH14|DHRS7|ICMT|RBP1|AIFM1|PSMA1|PSMB8|PSMB7|PSMB6|PSMB1|PSMB9|PSMB3|PSMB4|TECR|PSMA5|PSMB5|PSMA6|SF3B1|HLA-B|HLA-A|GAS6|PPP2R1A|CAPN1|PROCR|EXOC5|ESRRA
neuronal ceroid lipofuscinosis 9	Endocrine, nutritional and metabolic diseases	0.0218938	1.81707e-06	3.99755e-05	CDIPT|RDH14|DHRS7|ICMT|RBP1|AIFM1|PSMA1|PSMB8|PSMB7|PSMB6|PSMB1|PSMB9|PSMB3|PSMB4|TECR|PSMA5|PSMB5|PSMA6|SF3B1|HLA-B|HLA-A|GAS6|PPP2R1A|CAPN1|PROCR|EXOC5|ESRRA
neuronal ceroid lipofuscinosis 8 northern epilepsy variant	Endocrine, nutritional and metabolic diseases	0.0218938	1.81707e-06	3.99755e-05	CDIPT|RDH14|DHRS7|ICMT|RBP1|AIFM1|PSMA1|PSMB8|PSMB7|PSMB6|PSMB1|PSMB9|PSMB3|PSMB4|TECR|PSMA5|PSMB5|PSMA6|SF3B1|HLA-B|HLA-A|GAS6|PPP2R1A|CAPN1|PROCR|EXOC5|ESRRA
neuronal ceroid lipofuscinosis 8	Endocrine, nutritional and metabolic diseases	0.0218938	1.81707e-06	3.99755e-05	CDIPT|RDH14|DHRS7|ICMT|RBP1|AIFM1|PSMA1|PSMB8|PSMB7|PSMB6|PSMB1|PSMB9|PSMB3|PSMB4|TECR|PSMA5|PSMB5|PSMA6|SF3B1|HLA-B|HLA-A|GAS6|PPP2R1A|CAPN1|PROCR|EXOC5|ESRRA
neuronal ceroid lipofuscinosis 7	Endocrine, nutritional and metabolic diseases	0.0218938	1.81707e-06	3.99755e-05	CDIPT|RDH14|DHRS7|ICMT|RBP1|AIFM1|PSMA1|PSMB8|PSMB7|PSMB6|PSMB1|PSMB9|PSMB3|PSMB4|TECR|PSMA5|PSMB5|PSMA6|SF3B1|HLA-B|HLA-A|GAS6|PPP2R1A|CAPN1|PROCR|EXOC5|ESRRA
neuronal ceroid lipofuscinosis 6	Endocrine, nutritional and metabolic diseases	0.0218938	1.81707e-06	3.99755e-05	CDIPT|RDH14|DHRS7|ICMT|RBP1|AIFM1|PSMA1|PSMB8|PSMB7|PSMB6|PSMB1|PSMB9|PSMB3|PSMB4|TECR|PSMA5|PSMB5|PSMA6|SF3B1|HLA-B|HLA-A|GAS6|PPP2R1A|CAPN1|PROCR|EXOC5|ESRRA
neuronal ceroid lipofuscinosis 5	Endocrine, nutritional and metabolic diseases	0.0218938	1.81707e-06	3.99755e-05	CDIPT|RDH14|DHRS7|ICMT|RBP1|AIFM1|PSMA1|PSMB8|PSMB7|PSMB6|PSMB1|PSMB9|PSMB3|PSMB4|TECR|PSMA5|PSMB5|PSMA6|SF3B1|HLA-B|HLA-A|GAS6|PPP2R1A|CAPN1|PROCR|EXOC5|ESRRA
neuronal ceroid lipofuscinosis 4B	Endocrine, nutritional and metabolic diseases	0.0218938	1.81707e-06	3.99755e-05	CDIPT|RDH14|DHRS7|ICMT|RBP1|AIFM1|PSMA1|PSMB8|PSMB7|PSMB6|PSMB1|PSMB9|PSMB3|PSMB4|TECR|PSMA5|PSMB5|PSMA6|SF3B1|HLA-B|HLA-A|GAS6|PPP2R1A|CAPN1|PROCR|EXOC5|ESRRA
neuronal ceroid lipofuscinosis 4A	Endocrine, nutritional and metabolic diseases	0.0218938	1.81707e-06	3.99755e-05	CDIPT|RDH14|DHRS7|ICMT|RBP1|AIFM1|PSMA1|PSMB8|PSMB7|PSMB6|PSMB1|PSMB9|PSMB3|PSMB4|TECR|PSMA5|PSMB5|PSMA6|SF3B1|HLA-B|HLA-A|GAS6|PPP2R1A|CAPN1|PROCR|EXOC5|ESRRA
neuronal ceroid lipofuscinosis 3	Endocrine, nutritional and metabolic diseases	0.0218938	1.81707e-06	3.99755e-05	CDIPT|RDH14|DHRS7|ICMT|RBP1|AIFM1|PSMA1|PSMB8|PSMB7|PSMB6|PSMB1|PSMB9|PSMB3|PSMB4|TECR|PSMA5|PSMB5|PSMA6|SF3B1|HLA-B|HLA-A|GAS6|PPP2R1A|CAPN1|PROCR|EXOC5|ESRRA
neuronal ceroid lipofuscinosis 2	Endocrine, nutritional and metabolic diseases	0.0218938	1.81707e-06	3.99755e-05	CDIPT|RDH14|DHRS7|ICMT|RBP1|AIFM1|PSMA1|PSMB8|PSMB7|PSMB6|PSMB1|PSMB9|PSMB3|PSMB4|TECR|PSMA5|PSMB5|PSMA6|SF3B1|HLA-B|HLA-A|GAS6|PPP2R1A|CAPN1|PROCR|EXOC5|ESRRA
neuronal ceroid lipofuscinosis 13	Endocrine, nutritional and metabolic diseases	0.0218938	1.81707e-06	3.99755e-05	CDIPT|RDH14|DHRS7|ICMT|RBP1|AIFM1|PSMA1|PSMB8|PSMB7|PSMB6|PSMB1|PSMB9|PSMB3|PSMB4|TECR|PSMA5|PSMB5|PSMA6|SF3B1|HLA-B|HLA-A|GAS6|PPP2R1A|CAPN1|PROCR|EXOC5|ESRRA
neuronal ceroid lipofuscinosis 11	Endocrine, nutritional and metabolic diseases	0.0218938	1.81707e-06	3.99755e-05	CDIPT|RDH14|DHRS7|ICMT|RBP1|AIFM1|PSMA1|PSMB8|PSMB7|PSMB6|PSMB1|PSMB9|PSMB3|PSMB4|TECR|PSMA5|PSMB5|PSMA6|SF3B1|HLA-B|HLA-A|GAS6|PPP2R1A|CAPN1|PROCR|EXOC5|ESRRA
neuronal ceroid lipofuscinosis 10	Endocrine, nutritional and metabolic diseases	0.0218938	1.81707e-06	3.99755e-05	CDIPT|RDH14|DHRS7|ICMT|RBP1|AIFM1|PSMA1|PSMB8|PSMB7|PSMB6|PSMB1|PSMB9|PSMB3|PSMB4|TECR|PSMA5|PSMB5|PSMA6|SF3B1|HLA-B|HLA-A|GAS6|PPP2R1A|CAPN1|PROCR|EXOC5|ESRRA
neuronal ceroid lipofuscinosis 1	Endocrine, nutritional and metabolic diseases	0.0218938	1.81707e-06	3.99755e-05	CDIPT|RDH14|DHRS7|ICMT|RBP1|AIFM1|PSMA1|PSMB8|PSMB7|PSMB6|PSMB1|PSMB9|PSMB3|PSMB4|TECR|PSMA5|PSMB5|PSMA6|SF3B1|HLA-B|HLA-A|GAS6|PPP2R1A|CAPN1|PROCR|EXOC5|ESRRA
multiple acyl-CoA dehydrogenase deficiency	Endocrine, nutritional and metabolic diseases	0.0218938	1.81707e-06	3.99755e-05	CDIPT|RDH14|DHRS7|ICMT|RBP1|AIFM1|PSMA1|PSMB8|PSMB7|PSMB6|PSMB1|PSMB9|PSMB3|PSMB4|TECR|PSMA5|PSMB5|PSMA6|SF3B1|HLA-B|HLA-A|GAS6|PPP2R1A|CAPN1|PROCR|EXOC5|ESRRA
multicentric reticulohistiocytosis	Endocrine, nutritional and metabolic diseases	0.0218938	1.81707e-06	3.99755e-05	CDIPT|RDH14|DHRS7|ICMT|RBP1|AIFM1|PSMA1|PSMB8|PSMB7|PSMB6|PSMB1|PSMB9|PSMB3|PSMB4|TECR|PSMA5|PSMB5|PSMA6|SF3B1|HLA-B|HLA-A|GAS6|PPP2R1A|CAPN1|PROCR|EXOC5|ESRRA
mucopolysaccharidosis IV	Endocrine, nutritional and metabolic diseases	0.0218938	1.81707e-06	3.99755e-05	CDIPT|RDH14|DHRS7|ICMT|RBP1|AIFM1|PSMA1|PSMB8|PSMB7|PSMB6|PSMB1|PSMB9|PSMB3|PSMB4|TECR|PSMA5|PSMB5|PSMA6|SF3B1|HLA-B|HLA-A|GAS6|PPP2R1A|CAPN1|PROCR|EXOC5|ESRRA
molybdenum cofactor deficiency	Endocrine, nutritional and metabolic diseases	0.0218938	1.81707e-06	3.99755e-05	CDIPT|RDH14|DHRS7|ICMT|RBP1|AIFM1|PSMA1|PSMB8|PSMB7|PSMB6|PSMB1|PSMB9|PSMB3|PSMB4|TECR|PSMA5|PSMB5|PSMA6|SF3B1|HLA-B|HLA-A|GAS6|PPP2R1A|CAPN1|PROCR|EXOC5|ESRRA
mitochondrial complex V (ATP synthase) deficiency, nuclear type 1	Endocrine, nutritional and metabolic diseases	0.0218938	1.81707e-06	3.99755e-05	CDIPT|RDH14|DHRS7|ICMT|RBP1|AIFM1|PSMA1|PSMB8|PSMB7|PSMB6|PSMB1|PSMB9|PSMB3|PSMB4|TECR|PSMA5|PSMB5|PSMA6|SF3B1|HLA-B|HLA-A|GAS6|PPP2R1A|CAPN1|PROCR|EXOC5|ESRRA
mitochondrial complex V (ATP synthase) deficiency nuclear type 4	Endocrine, nutritional and metabolic diseases	0.0218938	1.81707e-06	3.99755e-05	CDIPT|RDH14|DHRS7|ICMT|RBP1|AIFM1|PSMA1|PSMB8|PSMB7|PSMB6|PSMB1|PSMB9|PSMB3|PSMB4|TECR|PSMA5|PSMB5|PSMA6|SF3B1|HLA-B|HLA-A|GAS6|PPP2R1A|CAPN1|PROCR|EXOC5|ESRRA
mitochondrial complex V (ATP synthase) deficiency nuclear type 3	Endocrine, nutritional and metabolic diseases	0.0218938	1.81707e-06	3.99755e-05	CDIPT|RDH14|DHRS7|ICMT|RBP1|AIFM1|PSMA1|PSMB8|PSMB7|PSMB6|PSMB1|PSMB9|PSMB3|PSMB4|TECR|PSMA5|PSMB5|PSMA6|SF3B1|HLA-B|HLA-A|GAS6|PPP2R1A|CAPN1|PROCR|EXOC5|ESRRA
methylmalonic aciduria due to methylmalonyl-CoA mutase deficiency	Endocrine, nutritional and metabolic diseases	0.0218938	1.81707e-06	3.99755e-05	CDIPT|RDH14|DHRS7|ICMT|RBP1|AIFM1|PSMA1|PSMB8|PSMB7|PSMB6|PSMB1|PSMB9|PSMB3|PSMB4|TECR|PSMA5|PSMB5|PSMA6|SF3B1|HLA-B|HLA-A|GAS6|PPP2R1A|CAPN1|PROCR|EXOC5|ESRRA
methylmalonic acidemia due to transcobalamin receptor defect	Endocrine, nutritional and metabolic diseases	0.0218938	1.81707e-06	3.99755e-05	CDIPT|RDH14|DHRS7|ICMT|RBP1|AIFM1|PSMA1|PSMB8|PSMB7|PSMB6|PSMB1|PSMB9|PSMB3|PSMB4|TECR|PSMA5|PSMB5|PSMA6|SF3B1|HLA-B|HLA-A|GAS6|PPP2R1A|CAPN1|PROCR|EXOC5|ESRRA
methylmalonic acidemia cblB type	Endocrine, nutritional and metabolic diseases	0.0218938	1.81707e-06	3.99755e-05	CDIPT|RDH14|DHRS7|ICMT|RBP1|AIFM1|PSMA1|PSMB8|PSMB7|PSMB6|PSMB1|PSMB9|PSMB3|PSMB4|TECR|PSMA5|PSMB5|PSMA6|SF3B1|HLA-B|HLA-A|GAS6|PPP2R1A|CAPN1|PROCR|EXOC5|ESRRA
methylmalonic acidemia cblA type	Endocrine, nutritional and metabolic diseases	0.0218938	1.81707e-06	3.99755e-05	CDIPT|RDH14|DHRS7|ICMT|RBP1|AIFM1|PSMA1|PSMB8|PSMB7|PSMB6|PSMB1|PSMB9|PSMB3|PSMB4|TECR|PSMA5|PSMB5|PSMA6|SF3B1|HLA-B|HLA-A|GAS6|PPP2R1A|CAPN1|PROCR|EXOC5|ESRRA
leukoencephalopathy with vanishing white matter	Endocrine, nutritional and metabolic diseases	0.0218938	1.81707e-06	3.99755e-05	CDIPT|RDH14|DHRS7|ICMT|RBP1|AIFM1|PSMA1|PSMB8|PSMB7|PSMB6|PSMB1|PSMB9|PSMB3|PSMB4|TECR|PSMA5|PSMB5|PSMA6|SF3B1|HLA-B|HLA-A|GAS6|PPP2R1A|CAPN1|PROCR|EXOC5|ESRRA
lactose intolerance	Endocrine, nutritional and metabolic diseases	0.0218938	1.81707e-06	3.99755e-05	CDIPT|RDH14|DHRS7|ICMT|RBP1|AIFM1|PSMA1|PSMB8|PSMB7|PSMB6|PSMB1|PSMB9|PSMB3|PSMB4|TECR|PSMA5|PSMB5|PSMA6|SF3B1|HLA-B|HLA-A|GAS6|PPP2R1A|CAPN1|PROCR|EXOC5|ESRRA
isovaleric acidemia	Endocrine, nutritional and metabolic diseases	0.0218938	1.81707e-06	3.99755e-05	CDIPT|RDH14|DHRS7|ICMT|RBP1|AIFM1|PSMA1|PSMB8|PSMB7|PSMB6|PSMB1|PSMB9|PSMB3|PSMB4|TECR|PSMA5|PSMB5|PSMA6|SF3B1|HLA-B|HLA-A|GAS6|PPP2R1A|CAPN1|PROCR|EXOC5|ESRRA
iron metabolism disease	Endocrine, nutritional and metabolic diseases	0.0218938	1.81707e-06	3.99755e-05	CDIPT|RDH14|DHRS7|ICMT|RBP1|AIFM1|PSMA1|PSMB8|PSMB7|PSMB6|PSMB1|PSMB9|PSMB3|PSMB4|TECR|PSMA5|PSMB5|PSMA6|SF3B1|HLA-B|HLA-A|GAS6|PPP2R1A|CAPN1|PROCR|EXOC5|ESRRA
intestinal hypomagnesemia 1	Endocrine, nutritional and metabolic diseases	0.0218938	1.81707e-06	3.99755e-05	CDIPT|RDH14|DHRS7|ICMT|RBP1|AIFM1|PSMA1|PSMB8|PSMB7|PSMB6|PSMB1|PSMB9|PSMB3|PSMB4|TECR|PSMA5|PSMB5|PSMA6|SF3B1|HLA-B|HLA-A|GAS6|PPP2R1A|CAPN1|PROCR|EXOC5|ESRRA
hypophosphatasia	Endocrine, nutritional and metabolic diseases	0.0218938	1.81707e-06	3.99755e-05	CDIPT|RDH14|DHRS7|ICMT|RBP1|AIFM1|PSMA1|PSMB8|PSMB7|PSMB6|PSMB1|PSMB9|PSMB3|PSMB4|TECR|PSMA5|PSMB5|PSMA6|SF3B1|HLA-B|HLA-A|GAS6|PPP2R1A|CAPN1|PROCR|EXOC5|ESRRA
hypomyelinating leukodystrophy 9	Endocrine, nutritional and metabolic diseases	0.0218938	1.81707e-06	3.99755e-05	CDIPT|RDH14|DHRS7|ICMT|RBP1|AIFM1|PSMA1|PSMB8|PSMB7|PSMB6|PSMB1|PSMB9|PSMB3|PSMB4|TECR|PSMA5|PSMB5|PSMA6|SF3B1|HLA-B|HLA-A|GAS6|PPP2R1A|CAPN1|PROCR|EXOC5|ESRRA
hypomyelinating leukodystrophy 6	Endocrine, nutritional and metabolic diseases	0.0218938	1.81707e-06	3.99755e-05	CDIPT|RDH14|DHRS7|ICMT|RBP1|AIFM1|PSMA1|PSMB8|PSMB7|PSMB6|PSMB1|PSMB9|PSMB3|PSMB4|TECR|PSMA5|PSMB5|PSMA6|SF3B1|HLA-B|HLA-A|GAS6|PPP2R1A|CAPN1|PROCR|EXOC5|ESRRA
hypomyelinating leukodystrophy 4	Endocrine, nutritional and metabolic diseases	0.0218938	1.81707e-06	3.99755e-05	CDIPT|RDH14|DHRS7|ICMT|RBP1|AIFM1|PSMA1|PSMB8|PSMB7|PSMB6|PSMB1|PSMB9|PSMB3|PSMB4|TECR|PSMA5|PSMB5|PSMA6|SF3B1|HLA-B|HLA-A|GAS6|PPP2R1A|CAPN1|PROCR|EXOC5|ESRRA
hypomyelinating leukodystrophy 3	Endocrine, nutritional and metabolic diseases	0.0218938	1.81707e-06	3.99755e-05	CDIPT|RDH14|DHRS7|ICMT|RBP1|AIFM1|PSMA1|PSMB8|PSMB7|PSMB6|PSMB1|PSMB9|PSMB3|PSMB4|TECR|PSMA5|PSMB5|PSMA6|SF3B1|HLA-B|HLA-A|GAS6|PPP2R1A|CAPN1|PROCR|EXOC5|ESRRA
hypomyelinating leukodystrophy 2	Endocrine, nutritional and metabolic diseases	0.0218938	1.81707e-06	3.99755e-05	CDIPT|RDH14|DHRS7|ICMT|RBP1|AIFM1|PSMA1|PSMB8|PSMB7|PSMB6|PSMB1|PSMB9|PSMB3|PSMB4|TECR|PSMA5|PSMB5|PSMA6|SF3B1|HLA-B|HLA-A|GAS6|PPP2R1A|CAPN1|PROCR|EXOC5|ESRRA
hypervitaminosis D	Endocrine, nutritional and metabolic diseases	0.0218938	1.81707e-06	3.99755e-05	CDIPT|RDH14|DHRS7|ICMT|RBP1|AIFM1|PSMA1|PSMB8|PSMB7|PSMB6|PSMB1|PSMB9|PSMB3|PSMB4|TECR|PSMA5|PSMB5|PSMA6|SF3B1|HLA-B|HLA-A|GAS6|PPP2R1A|CAPN1|PROCR|EXOC5|ESRRA
hypervitaminosis A	Endocrine, nutritional and metabolic diseases	0.0218938	1.81707e-06	3.99755e-05	CDIPT|RDH14|DHRS7|ICMT|RBP1|AIFM1|PSMA1|PSMB8|PSMB7|PSMB6|PSMB1|PSMB9|PSMB3|PSMB4|TECR|PSMA5|PSMB5|PSMA6|SF3B1|HLA-B|HLA-A|GAS6|PPP2R1A|CAPN1|PROCR|EXOC5|ESRRA
hypermethioninemia with deficiency of S-adenosylhomocysteine hydrolase	Endocrine, nutritional and metabolic diseases	0.0218938	1.81707e-06	3.99755e-05	CDIPT|RDH14|DHRS7|ICMT|RBP1|AIFM1|PSMA1|PSMB8|PSMB7|PSMB6|PSMB1|PSMB9|PSMB3|PSMB4|TECR|PSMA5|PSMB5|PSMA6|SF3B1|HLA-B|HLA-A|GAS6|PPP2R1A|CAPN1|PROCR|EXOC5|ESRRA
hypermethioninemia due to adenosine kinase deficiency	Endocrine, nutritional and metabolic diseases	0.0218938	1.81707e-06	3.99755e-05	CDIPT|RDH14|DHRS7|ICMT|RBP1|AIFM1|PSMA1|PSMB8|PSMB7|PSMB6|PSMB1|PSMB9|PSMB3|PSMB4|TECR|PSMA5|PSMB5|PSMA6|SF3B1|HLA-B|HLA-A|GAS6|PPP2R1A|CAPN1|PROCR|EXOC5|ESRRA
hyperlysinemia	Endocrine, nutritional and metabolic diseases	0.0218938	1.81707e-06	3.99755e-05	CDIPT|RDH14|DHRS7|ICMT|RBP1|AIFM1|PSMA1|PSMB8|PSMB7|PSMB6|PSMB1|PSMB9|PSMB3|PSMB4|TECR|PSMA5|PSMB5|PSMA6|SF3B1|HLA-B|HLA-A|GAS6|PPP2R1A|CAPN1|PROCR|EXOC5|ESRRA
hyperargininemia	Endocrine, nutritional and metabolic diseases	0.0218938	1.81707e-06	3.99755e-05	CDIPT|RDH14|DHRS7|ICMT|RBP1|AIFM1|PSMA1|PSMB8|PSMB7|PSMB6|PSMB1|PSMB9|PSMB3|PSMB4|TECR|PSMA5|PSMB5|PSMA6|SF3B1|HLA-B|HLA-A|GAS6|PPP2R1A|CAPN1|PROCR|EXOC5|ESRRA
histidine metabolism disease	Endocrine, nutritional and metabolic diseases	0.0218938	1.81707e-06	3.99755e-05	CDIPT|RDH14|DHRS7|ICMT|RBP1|AIFM1|PSMA1|PSMB8|PSMB7|PSMB6|PSMB1|PSMB9|PSMB3|PSMB4|TECR|PSMA5|PSMB5|PSMA6|SF3B1|HLA-B|HLA-A|GAS6|PPP2R1A|CAPN1|PROCR|EXOC5|ESRRA
hereditary coproporphyria	Endocrine, nutritional and metabolic diseases	0.0218938	1.81707e-06	3.99755e-05	CDIPT|RDH14|DHRS7|ICMT|RBP1|AIFM1|PSMA1|PSMB8|PSMB7|PSMB6|PSMB1|PSMB9|PSMB3|PSMB4|TECR|PSMA5|PSMB5|PSMA6|SF3B1|HLA-B|HLA-A|GAS6|PPP2R1A|CAPN1|PROCR|EXOC5|ESRRA
hemochromatosis type 5	Endocrine, nutritional and metabolic diseases	0.0218938	1.81707e-06	3.99755e-05	CDIPT|RDH14|DHRS7|ICMT|RBP1|AIFM1|PSMA1|PSMB8|PSMB7|PSMB6|PSMB1|PSMB9|PSMB3|PSMB4|TECR|PSMA5|PSMB5|PSMA6|SF3B1|HLA-B|HLA-A|GAS6|PPP2R1A|CAPN1|PROCR|EXOC5|ESRRA
hemochromatosis type 2	Endocrine, nutritional and metabolic diseases	0.0218938	1.81707e-06	3.99755e-05	CDIPT|RDH14|DHRS7|ICMT|RBP1|AIFM1|PSMA1|PSMB8|PSMB7|PSMB6|PSMB1|PSMB9|PSMB3|PSMB4|TECR|PSMA5|PSMB5|PSMA6|SF3B1|HLA-B|HLA-A|GAS6|PPP2R1A|CAPN1|PROCR|EXOC5|ESRRA
hemochromatosis type 1	Endocrine, nutritional and metabolic diseases	0.0218938	1.81707e-06	3.99755e-05	CDIPT|RDH14|DHRS7|ICMT|RBP1|AIFM1|PSMA1|PSMB8|PSMB7|PSMB6|PSMB1|PSMB9|PSMB3|PSMB4|TECR|PSMA5|PSMB5|PSMA6|SF3B1|HLA-B|HLA-A|GAS6|PPP2R1A|CAPN1|PROCR|EXOC5|ESRRA
glycogen storage disease VII	Endocrine, nutritional and metabolic diseases	0.0218938	1.81707e-06	3.99755e-05	CDIPT|RDH14|DHRS7|ICMT|RBP1|AIFM1|PSMA1|PSMB8|PSMB7|PSMB6|PSMB1|PSMB9|PSMB3|PSMB4|TECR|PSMA5|PSMB5|PSMA6|SF3B1|HLA-B|HLA-A|GAS6|PPP2R1A|CAPN1|PROCR|EXOC5|ESRRA
glycogen storage disease VI	Endocrine, nutritional and metabolic diseases	0.0218938	1.81707e-06	3.99755e-05	CDIPT|RDH14|DHRS7|ICMT|RBP1|AIFM1|PSMA1|PSMB8|PSMB7|PSMB6|PSMB1|PSMB9|PSMB3|PSMB4|TECR|PSMA5|PSMB5|PSMA6|SF3B1|HLA-B|HLA-A|GAS6|PPP2R1A|CAPN1|PROCR|EXOC5|ESRRA
glycogen storage disease V	Endocrine, nutritional and metabolic diseases	0.0218938	1.81707e-06	3.99755e-05	CDIPT|RDH14|DHRS7|ICMT|RBP1|AIFM1|PSMA1|PSMB8|PSMB7|PSMB6|PSMB1|PSMB9|PSMB3|PSMB4|TECR|PSMA5|PSMB5|PSMA6|SF3B1|HLA-B|HLA-A|GAS6|PPP2R1A|CAPN1|PROCR|EXOC5|ESRRA
glycogen storage disease IXd	Endocrine, nutritional and metabolic diseases	0.0218938	1.81707e-06	3.99755e-05	CDIPT|RDH14|DHRS7|ICMT|RBP1|AIFM1|PSMA1|PSMB8|PSMB7|PSMB6|PSMB1|PSMB9|PSMB3|PSMB4|TECR|PSMA5|PSMB5|PSMA6|SF3B1|HLA-B|HLA-A|GAS6|PPP2R1A|CAPN1|PROCR|EXOC5|ESRRA
glycogen storage disease IXc	Endocrine, nutritional and metabolic diseases	0.0218938	1.81707e-06	3.99755e-05	CDIPT|RDH14|DHRS7|ICMT|RBP1|AIFM1|PSMA1|PSMB8|PSMB7|PSMB6|PSMB1|PSMB9|PSMB3|PSMB4|TECR|PSMA5|PSMB5|PSMA6|SF3B1|HLA-B|HLA-A|GAS6|PPP2R1A|CAPN1|PROCR|EXOC5|ESRRA
glycogen storage disease IXb	Endocrine, nutritional and metabolic diseases	0.0218938	1.81707e-06	3.99755e-05	CDIPT|RDH14|DHRS7|ICMT|RBP1|AIFM1|PSMA1|PSMB8|PSMB7|PSMB6|PSMB1|PSMB9|PSMB3|PSMB4|TECR|PSMA5|PSMB5|PSMA6|SF3B1|HLA-B|HLA-A|GAS6|PPP2R1A|CAPN1|PROCR|EXOC5|ESRRA
glycogen storage disease IXa	Endocrine, nutritional and metabolic diseases	0.0218938	1.81707e-06	3.99755e-05	CDIPT|RDH14|DHRS7|ICMT|RBP1|AIFM1|PSMA1|PSMB8|PSMB7|PSMB6|PSMB1|PSMB9|PSMB3|PSMB4|TECR|PSMA5|PSMB5|PSMA6|SF3B1|HLA-B|HLA-A|GAS6|PPP2R1A|CAPN1|PROCR|EXOC5|ESRRA
glycogen storage disease IV	Endocrine, nutritional and metabolic diseases	0.0218938	1.81707e-06	3.99755e-05	CDIPT|RDH14|DHRS7|ICMT|RBP1|AIFM1|PSMA1|PSMB8|PSMB7|PSMB6|PSMB1|PSMB9|PSMB3|PSMB4|TECR|PSMA5|PSMB5|PSMA6|SF3B1|HLA-B|HLA-A|GAS6|PPP2R1A|CAPN1|PROCR|EXOC5|ESRRA
glycogen storage disease III	Endocrine, nutritional and metabolic diseases	0.0218938	1.81707e-06	3.99755e-05	CDIPT|RDH14|DHRS7|ICMT|RBP1|AIFM1|PSMA1|PSMB8|PSMB7|PSMB6|PSMB1|PSMB9|PSMB3|PSMB4|TECR|PSMA5|PSMB5|PSMA6|SF3B1|HLA-B|HLA-A|GAS6|PPP2R1A|CAPN1|PROCR|EXOC5|ESRRA
glycogen storage disease I	Endocrine, nutritional and metabolic diseases	0.0218938	1.81707e-06	3.99755e-05	CDIPT|RDH14|DHRS7|ICMT|RBP1|AIFM1|PSMA1|PSMB8|PSMB7|PSMB6|PSMB1|PSMB9|PSMB3|PSMB4|TECR|PSMA5|PSMB5|PSMA6|SF3B1|HLA-B|HLA-A|GAS6|PPP2R1A|CAPN1|PROCR|EXOC5|ESRRA
glycine N-methyltransferase deficiency	Endocrine, nutritional and metabolic diseases	0.0218938	1.81707e-06	3.99755e-05	CDIPT|RDH14|DHRS7|ICMT|RBP1|AIFM1|PSMA1|PSMB8|PSMB7|PSMB6|PSMB1|PSMB9|PSMB3|PSMB4|TECR|PSMA5|PSMB5|PSMA6|SF3B1|HLA-B|HLA-A|GAS6|PPP2R1A|CAPN1|PROCR|EXOC5|ESRRA
galactosemia	Endocrine, nutritional and metabolic diseases	0.0218938	1.81707e-06	3.99755e-05	CDIPT|RDH14|DHRS7|ICMT|RBP1|AIFM1|PSMA1|PSMB8|PSMB7|PSMB6|PSMB1|PSMB9|PSMB3|PSMB4|TECR|PSMA5|PSMB5|PSMA6|SF3B1|HLA-B|HLA-A|GAS6|PPP2R1A|CAPN1|PROCR|EXOC5|ESRRA
galactokinase deficiency	Endocrine, nutritional and metabolic diseases	0.0218938	1.81707e-06	3.99755e-05	CDIPT|RDH14|DHRS7|ICMT|RBP1|AIFM1|PSMA1|PSMB8|PSMB7|PSMB6|PSMB1|PSMB9|PSMB3|PSMB4|TECR|PSMA5|PSMB5|PSMA6|SF3B1|HLA-B|HLA-A|GAS6|PPP2R1A|CAPN1|PROCR|EXOC5|ESRRA
fructose-1,6-bisphosphatase deficiency	Endocrine, nutritional and metabolic diseases	0.0218938	1.81707e-06	3.99755e-05	CDIPT|RDH14|DHRS7|ICMT|RBP1|AIFM1|PSMA1|PSMB8|PSMB7|PSMB6|PSMB1|PSMB9|PSMB3|PSMB4|TECR|PSMA5|PSMB5|PSMA6|SF3B1|HLA-B|HLA-A|GAS6|PPP2R1A|CAPN1|PROCR|EXOC5|ESRRA
cystathioninuria	Endocrine, nutritional and metabolic diseases	0.0218938	1.81707e-06	3.99755e-05	CDIPT|RDH14|DHRS7|ICMT|RBP1|AIFM1|PSMA1|PSMB8|PSMB7|PSMB6|PSMB1|PSMB9|PSMB3|PSMB4|TECR|PSMA5|PSMB5|PSMA6|SF3B1|HLA-B|HLA-A|GAS6|PPP2R1A|CAPN1|PROCR|EXOC5|ESRRA
carotenemia	Endocrine, nutritional and metabolic diseases	0.0218938	1.81707e-06	3.99755e-05	CDIPT|RDH14|DHRS7|ICMT|RBP1|AIFM1|PSMA1|PSMB8|PSMB7|PSMB6|PSMB1|PSMB9|PSMB3|PSMB4|TECR|PSMA5|PSMB5|PSMA6|SF3B1|HLA-B|HLA-A|GAS6|PPP2R1A|CAPN1|PROCR|EXOC5|ESRRA
carnitine palmitoyltransferase I deficiency	Endocrine, nutritional and metabolic diseases	0.0218938	1.81707e-06	3.99755e-05	CDIPT|RDH14|DHRS7|ICMT|RBP1|AIFM1|PSMA1|PSMB8|PSMB7|PSMB6|PSMB1|PSMB9|PSMB3|PSMB4|TECR|PSMA5|PSMB5|PSMA6|SF3B1|HLA-B|HLA-A|GAS6|PPP2R1A|CAPN1|PROCR|EXOC5|ESRRA
branched-chain keto acid dehydrogenase kinase deficiency	Endocrine, nutritional and metabolic diseases	0.0218938	1.81707e-06	3.99755e-05	CDIPT|RDH14|DHRS7|ICMT|RBP1|AIFM1|PSMA1|PSMB8|PSMB7|PSMB6|PSMB1|PSMB9|PSMB3|PSMB4|TECR|PSMA5|PSMB5|PSMA6|SF3B1|HLA-B|HLA-A|GAS6|PPP2R1A|CAPN1|PROCR|EXOC5|ESRRA
autosomal dominant familial periodic fever	Endocrine, nutritional and metabolic diseases	0.0218938	1.81707e-06	3.99755e-05	CDIPT|RDH14|DHRS7|ICMT|RBP1|AIFM1|PSMA1|PSMB8|PSMB7|PSMB6|PSMB1|PSMB9|PSMB3|PSMB4|TECR|PSMA5|PSMB5|PSMA6|SF3B1|HLA-B|HLA-A|GAS6|PPP2R1A|CAPN1|PROCR|EXOC5|ESRRA
atypical Gaucher's disease due to saposin c deficiency	Endocrine, nutritional and metabolic diseases	0.0218938	1.81707e-06	3.99755e-05	CDIPT|RDH14|DHRS7|ICMT|RBP1|AIFM1|PSMA1|PSMB8|PSMB7|PSMB6|PSMB1|PSMB9|PSMB3|PSMB4|TECR|PSMA5|PSMB5|PSMA6|SF3B1|HLA-B|HLA-A|GAS6|PPP2R1A|CAPN1|PROCR|EXOC5|ESRRA
alkaptonuria	Endocrine, nutritional and metabolic diseases	0.0218938	1.81707e-06	3.99755e-05	CDIPT|RDH14|DHRS7|ICMT|RBP1|AIFM1|PSMA1|PSMB8|PSMB7|PSMB6|PSMB1|PSMB9|PSMB3|PSMB4|TECR|PSMA5|PSMB5|PSMA6|SF3B1|HLA-B|HLA-A|GAS6|PPP2R1A|CAPN1|PROCR|EXOC5|ESRRA
adiposis dolorosa	Endocrine, nutritional and metabolic diseases	0.0218938	1.81707e-06	3.99755e-05	CDIPT|RDH14|DHRS7|ICMT|RBP1|AIFM1|PSMA1|PSMB8|PSMB7|PSMB6|PSMB1|PSMB9|PSMB3|PSMB4|TECR|PSMA5|PSMB5|PSMA6|SF3B1|HLA-B|HLA-A|GAS6|PPP2R1A|CAPN1|PROCR|EXOC5|ESRRA
abetalipoproteinemia	Endocrine, nutritional and metabolic diseases	0.0218938	1.81707e-06	3.99755e-05	CDIPT|RDH14|DHRS7|ICMT|RBP1|AIFM1|PSMA1|PSMB8|PSMB7|PSMB6|PSMB1|PSMB9|PSMB3|PSMB4|TECR|PSMA5|PSMB5|PSMA6|SF3B1|HLA-B|HLA-A|GAS6|PPP2R1A|CAPN1|PROCR|EXOC5|ESRRA
Waardenburg syndrome type 3	Endocrine, nutritional and metabolic diseases	0.0218938	1.81707e-06	3.99755e-05	CDIPT|RDH14|DHRS7|ICMT|RBP1|AIFM1|PSMA1|PSMB8|PSMB7|PSMB6|PSMB1|PSMB9|PSMB3|PSMB4|TECR|PSMA5|PSMB5|PSMA6|SF3B1|HLA-B|HLA-A|GAS6|PPP2R1A|CAPN1|PROCR|EXOC5|ESRRA
Tangier disease	Endocrine, nutritional and metabolic diseases	0.0218938	1.81707e-06	3.99755e-05	CDIPT|RDH14|DHRS7|ICMT|RBP1|AIFM1|PSMA1|PSMB8|PSMB7|PSMB6|PSMB1|PSMB9|PSMB3|PSMB4|TECR|PSMA5|PSMB5|PSMA6|SF3B1|HLA-B|HLA-A|GAS6|PPP2R1A|CAPN1|PROCR|EXOC5|ESRRA
Scheie syndrome	Endocrine, nutritional and metabolic diseases	0.0218938	1.81707e-06	3.99755e-05	CDIPT|RDH14|DHRS7|ICMT|RBP1|AIFM1|PSMA1|PSMB8|PSMB7|PSMB6|PSMB1|PSMB9|PSMB3|PSMB4|TECR|PSMA5|PSMB5|PSMA6|SF3B1|HLA-B|HLA-A|GAS6|PPP2R1A|CAPN1|PROCR|EXOC5|ESRRA
PCWH syndrome	Endocrine, nutritional and metabolic diseases	0.0218938	1.81707e-06	3.99755e-05	CDIPT|RDH14|DHRS7|ICMT|RBP1|AIFM1|PSMA1|PSMB8|PSMB7|PSMB6|PSMB1|PSMB9|PSMB3|PSMB4|TECR|PSMA5|PSMB5|PSMA6|SF3B1|HLA-B|HLA-A|GAS6|PPP2R1A|CAPN1|PROCR|EXOC5|ESRRA
Norum disease	Endocrine, nutritional and metabolic diseases	0.0218938	1.81707e-06	3.99755e-05	CDIPT|RDH14|DHRS7|ICMT|RBP1|AIFM1|PSMA1|PSMB8|PSMB7|PSMB6|PSMB1|PSMB9|PSMB3|PSMB4|TECR|PSMA5|PSMB5|PSMA6|SF3B1|HLA-B|HLA-A|GAS6|PPP2R1A|CAPN1|PROCR|EXOC5|ESRRA
Niemann-Pick disease type C2	Endocrine, nutritional and metabolic diseases	0.0218938	1.81707e-06	3.99755e-05	CDIPT|RDH14|DHRS7|ICMT|RBP1|AIFM1|PSMA1|PSMB8|PSMB7|PSMB6|PSMB1|PSMB9|PSMB3|PSMB4|TECR|PSMA5|PSMB5|PSMA6|SF3B1|HLA-B|HLA-A|GAS6|PPP2R1A|CAPN1|PROCR|EXOC5|ESRRA
Niemann-Pick disease type C1	Endocrine, nutritional and metabolic diseases	0.0218938	1.81707e-06	3.99755e-05	CDIPT|RDH14|DHRS7|ICMT|RBP1|AIFM1|PSMA1|PSMB8|PSMB7|PSMB6|PSMB1|PSMB9|PSMB3|PSMB4|TECR|PSMA5|PSMB5|PSMA6|SF3B1|HLA-B|HLA-A|GAS6|PPP2R1A|CAPN1|PROCR|EXOC5|ESRRA
Niemann-Pick disease type B	Endocrine, nutritional and metabolic diseases	0.0218938	1.81707e-06	3.99755e-05	CDIPT|RDH14|DHRS7|ICMT|RBP1|AIFM1|PSMA1|PSMB8|PSMB7|PSMB6|PSMB1|PSMB9|PSMB3|PSMB4|TECR|PSMA5|PSMB5|PSMA6|SF3B1|HLA-B|HLA-A|GAS6|PPP2R1A|CAPN1|PROCR|EXOC5|ESRRA
Niemann-Pick disease type A	Endocrine, nutritional and metabolic diseases	0.0218938	1.81707e-06	3.99755e-05	CDIPT|RDH14|DHRS7|ICMT|RBP1|AIFM1|PSMA1|PSMB8|PSMB7|PSMB6|PSMB1|PSMB9|PSMB3|PSMB4|TECR|PSMA5|PSMB5|PSMA6|SF3B1|HLA-B|HLA-A|GAS6|PPP2R1A|CAPN1|PROCR|EXOC5|ESRRA
NGLY1-deficiency	Endocrine, nutritional and metabolic diseases	0.0218938	1.81707e-06	3.99755e-05	CDIPT|RDH14|DHRS7|ICMT|RBP1|AIFM1|PSMA1|PSMB8|PSMB7|PSMB6|PSMB1|PSMB9|PSMB3|PSMB4|TECR|PSMA5|PSMB5|PSMA6|SF3B1|HLA-B|HLA-A|GAS6|PPP2R1A|CAPN1|PROCR|EXOC5|ESRRA
MERRF syndrome	Endocrine, nutritional and metabolic diseases	0.0218938	1.81707e-06	3.99755e-05	CDIPT|RDH14|DHRS7|ICMT|RBP1|AIFM1|PSMA1|PSMB8|PSMB7|PSMB6|PSMB1|PSMB9|PSMB3|PSMB4|TECR|PSMA5|PSMB5|PSMA6|SF3B1|HLA-B|HLA-A|GAS6|PPP2R1A|CAPN1|PROCR|EXOC5|ESRRA
Lesch-Nyhan syndrome	Endocrine, nutritional and metabolic diseases	0.0218938	1.81707e-06	3.99755e-05	CDIPT|RDH14|DHRS7|ICMT|RBP1|AIFM1|PSMA1|PSMB8|PSMB7|PSMB6|PSMB1|PSMB9|PSMB3|PSMB4|TECR|PSMA5|PSMB5|PSMA6|SF3B1|HLA-B|HLA-A|GAS6|PPP2R1A|CAPN1|PROCR|EXOC5|ESRRA
Hartnup disease	Endocrine, nutritional and metabolic diseases	0.0218938	1.81707e-06	3.99755e-05	CDIPT|RDH14|DHRS7|ICMT|RBP1|AIFM1|PSMA1|PSMB8|PSMB7|PSMB6|PSMB1|PSMB9|PSMB3|PSMB4|TECR|PSMA5|PSMB5|PSMA6|SF3B1|HLA-B|HLA-A|GAS6|PPP2R1A|CAPN1|PROCR|EXOC5|ESRRA
Griscelli syndrome	Endocrine, nutritional and metabolic diseases	0.0218938	1.81707e-06	3.99755e-05	CDIPT|RDH14|DHRS7|ICMT|RBP1|AIFM1|PSMA1|PSMB8|PSMB7|PSMB6|PSMB1|PSMB9|PSMB3|PSMB4|TECR|PSMA5|PSMB5|PSMA6|SF3B1|HLA-B|HLA-A|GAS6|PPP2R1A|CAPN1|PROCR|EXOC5|ESRRA
Gilbert syndrome	Endocrine, nutritional and metabolic diseases	0.0218938	1.81707e-06	3.99755e-05	CDIPT|RDH14|DHRS7|ICMT|RBP1|AIFM1|PSMA1|PSMB8|PSMB7|PSMB6|PSMB1|PSMB9|PSMB3|PSMB4|TECR|PSMA5|PSMB5|PSMA6|SF3B1|HLA-B|HLA-A|GAS6|PPP2R1A|CAPN1|PROCR|EXOC5|ESRRA
Gaucher's disease type III	Endocrine, nutritional and metabolic diseases	0.0218938	1.81707e-06	3.99755e-05	CDIPT|RDH14|DHRS7|ICMT|RBP1|AIFM1|PSMA1|PSMB8|PSMB7|PSMB6|PSMB1|PSMB9|PSMB3|PSMB4|TECR|PSMA5|PSMB5|PSMA6|SF3B1|HLA-B|HLA-A|GAS6|PPP2R1A|CAPN1|PROCR|EXOC5|ESRRA
Gaucher's disease type II	Endocrine, nutritional and metabolic diseases	0.0218938	1.81707e-06	3.99755e-05	CDIPT|RDH14|DHRS7|ICMT|RBP1|AIFM1|PSMA1|PSMB8|PSMB7|PSMB6|PSMB1|PSMB9|PSMB3|PSMB4|TECR|PSMA5|PSMB5|PSMA6|SF3B1|HLA-B|HLA-A|GAS6|PPP2R1A|CAPN1|PROCR|EXOC5|ESRRA
Gaucher's disease type I	Endocrine, nutritional and metabolic diseases	0.0218938	1.81707e-06	3.99755e-05	CDIPT|RDH14|DHRS7|ICMT|RBP1|AIFM1|PSMA1|PSMB8|PSMB7|PSMB6|PSMB1|PSMB9|PSMB3|PSMB4|TECR|PSMA5|PSMB5|PSMA6|SF3B1|HLA-B|HLA-A|GAS6|PPP2R1A|CAPN1|PROCR|EXOC5|ESRRA
Gaucher's disease perinatal lethal	Endocrine, nutritional and metabolic diseases	0.0218938	1.81707e-06	3.99755e-05	CDIPT|RDH14|DHRS7|ICMT|RBP1|AIFM1|PSMA1|PSMB8|PSMB7|PSMB6|PSMB1|PSMB9|PSMB3|PSMB4|TECR|PSMA5|PSMB5|PSMA6|SF3B1|HLA-B|HLA-A|GAS6|PPP2R1A|CAPN1|PROCR|EXOC5|ESRRA
Dubin-Johnson syndrome	Endocrine, nutritional and metabolic diseases	0.0218938	1.81707e-06	3.99755e-05	CDIPT|RDH14|DHRS7|ICMT|RBP1|AIFM1|PSMA1|PSMB8|PSMB7|PSMB6|PSMB1|PSMB9|PSMB3|PSMB4|TECR|PSMA5|PSMB5|PSMA6|SF3B1|HLA-B|HLA-A|GAS6|PPP2R1A|CAPN1|PROCR|EXOC5|ESRRA
D-bifunctional protein deficiency	Endocrine, nutritional and metabolic diseases	0.0218938	1.81707e-06	3.99755e-05	CDIPT|RDH14|DHRS7|ICMT|RBP1|AIFM1|PSMA1|PSMB8|PSMB7|PSMB6|PSMB1|PSMB9|PSMB3|PSMB4|TECR|PSMA5|PSMB5|PSMA6|SF3B1|HLA-B|HLA-A|GAS6|PPP2R1A|CAPN1|PROCR|EXOC5|ESRRA
CINCA Syndrome	Endocrine, nutritional and metabolic diseases	0.0218938	1.81707e-06	3.99755e-05	CDIPT|RDH14|DHRS7|ICMT|RBP1|AIFM1|PSMA1|PSMB8|PSMB7|PSMB6|PSMB1|PSMB9|PSMB3|PSMB4|TECR|PSMA5|PSMB5|PSMA6|SF3B1|HLA-B|HLA-A|GAS6|PPP2R1A|CAPN1|PROCR|EXOC5|ESRRA
Brunner Syndrome	Endocrine, nutritional and metabolic diseases	0.0218938	1.81707e-06	3.99755e-05	CDIPT|RDH14|DHRS7|ICMT|RBP1|AIFM1|PSMA1|PSMB8|PSMB7|PSMB6|PSMB1|PSMB9|PSMB3|PSMB4|TECR|PSMA5|PSMB5|PSMA6|SF3B1|HLA-B|HLA-A|GAS6|PPP2R1A|CAPN1|PROCR|EXOC5|ESRRA
Barth syndrome	Endocrine, nutritional and metabolic diseases	0.0218938	1.81707e-06	3.99755e-05	CDIPT|RDH14|DHRS7|ICMT|RBP1|AIFM1|PSMA1|PSMB8|PSMB7|PSMB6|PSMB1|PSMB9|PSMB3|PSMB4|TECR|PSMA5|PSMB5|PSMA6|SF3B1|HLA-B|HLA-A|GAS6|PPP2R1A|CAPN1|PROCR|EXOC5|ESRRA
African iron overload	Endocrine, nutritional and metabolic diseases	0.0218938	1.81707e-06	3.99755e-05	CDIPT|RDH14|DHRS7|ICMT|RBP1|AIFM1|PSMA1|PSMB8|PSMB7|PSMB6|PSMB1|PSMB9|PSMB3|PSMB4|TECR|PSMA5|PSMB5|PSMA6|SF3B1|HLA-B|HLA-A|GAS6|PPP2R1A|CAPN1|PROCR|EXOC5|ESRRA
3-methylglutaconic aciduria	Endocrine, nutritional and metabolic diseases	0.0218938	1.81707e-06	3.99755e-05	CDIPT|RDH14|DHRS7|ICMT|RBP1|AIFM1|PSMA1|PSMB8|PSMB7|PSMB6|PSMB1|PSMB9|PSMB3|PSMB4|TECR|PSMA5|PSMB5|PSMA6|SF3B1|HLA-B|HLA-A|GAS6|PPP2R1A|CAPN1|PROCR|EXOC5|ESRRA
primary hyperoxaluria	Symptoms, signs and abnormal clinical and laboratory findings, not elsewhere classified	0.0218818	1.95829e-06	4.28212e-05	CDIPT|RDH14|DHRS7|ICMT|RBP1|AIFM1|PSMA1|PSMB8|PSMB7|PSMB6|PSMB1|PSMB9|PSMB3|PSMB4|TECR|PSMA5|PSMB5|PSMA6|SF3B1|HLA-B|HLA-A|GAS6|PPP2R1A|CAPN1|PROCR|EXOC5|ESRRA
tongue squamous cell carcinoma	Neoplasms	0.0218409	0.000151803	0.00229165	EGFR|ERBB2|MAP3K7|TGFBR2|PDGFRB|AXL|EPHB2|TNIK|CDK1|JAK1|RIPK1|DDR2|MAP2K3|PTK7|EPHB4|SCYL1|SRPK1|RPS6KA3|CAMK2D|CDS2|PTPRF
gingivitis	Diseases of the digestive system	0.0208117	0.000501819	0.00648948	CTSB|HLA-B|HLA-A|PSMA3|PSMB2|PSMA1|CAPN2|CTSC|PSMB5|PROCR|BACE2|PCOLCE|CASKIN2|SH3BP4|SH3GLB2|BABAM1|COL6A1|ITIH3|COL6A3|COL6A2|SH3KBP1
Crigler-Najjar syndrome	Endocrine, nutritional and metabolic diseases	0.0203074	1.48562e-05	0.000290738	CDIPT|RDH14|DHRS7|ICMT|RBP1|AIFM1|PSMA1|PSMB9|PSMB3|PSMB4|TECR|PSMB8|PSMA5|PSMB5|PSMA6|SF3B1|HLA-B|HLA-A|GAS6|PPP2R1A|CAPN1|PROCR|EXOC5|S1PR3|ESRRA
glycogen storage disease	Endocrine, nutritional and metabolic diseases	0.0196507	6.11455e-05	0.00105557	CDIPT|RDH14|DHRS7|ICMT|RBP1|AIFM1|PSMB4|TECR|PSMA1|PSMA5|PSMB5|MTHFD1L|SF3B1|HLA-B|HLA-A|GAS6|PPP2R1A|PSMB2|CAPN2|CAPN1|PROCR|KCTD12|EXOC5|ESRRA|SERBP1
hypotonia-cystinuria syndrome	Endocrine, nutritional and metabolic diseases	0.0195972	8.27978e-05	0.00140251	CDIPT|RDH14|DHRS7|ICMT|RBP1|AIFM1|PSMA1|PSMB9|PSMB3|PSMB4|TECR|PSMB8|PSMA5|PSMB5|PSMA6|SF3B1|HLA-B|HLA-A|GAS6|PPP2R1A|CAPN1|PROCR|EXOC5|ESRRA
intestinal benign neoplasm	Neoplasms	0.0193819	0.00163204	0.0179524	CCT6B|FKBP1A|HLA-B|HLA-A|FKBP9|CD248|AIP|CAPN1|PROCR|ADCY6|ADCY9|SORT1|ADAM10|DDOST|PALLD|BACE2|PLXDC2|A2M|ABCC1|COL6A2|ADAM9|SPNS1
autoimmune hepatitis	Diseases of the digestive system	0.0191874	4.5402e-06	9.69292e-05	ICMT|AIFM1|PSMA3|PSMA2|CTSB|WWOX|SF3B1|HLA-B|HLA-A|PPP2R1A|ITGB1|PSMA1|CAPN2|CTSC|CAPN1|GBF1|COL6A2
porphyria	Endocrine, nutritional and metabolic diseases	0.0188877	0.00251736	0.025239	CDIPT|RDH14|DHRS7|ICMT|RBP1|AIFM1|TECR|SF3B1|HLA-B|HLA-A|GAS6|PPP2R1A|PROCR|RARA|EXOC5|SORT1|ESRRA|ESRRG|NR4A1|SPNS1
atrial fibrillation	Diseases of the circulatory system	0.018799	0.00359146	0.0341466	PSMB4|PSMA1|PSMA5|PSMB5|PSMA3|PSMA2|CTSB|RPL35|CAPN2|LGALS3BP|GGT7|NCEH1|CTSC|CD5L|VKORC1|CAPN1|GJA1|GPX8|MGST1|GSTA4|ADAM10|F2R|MARCO|COL6A1
sarcoidosis	Diseases of the blood and blood-forming organs and certain disorders involving the immune mechanism	0.0187534	8.35397e-05	0.00140846	ICMT|AIFM1|ERLIN1|CTSB|SF3B1|HLA-B|HLA-A|PPP2R1A|ITGB1|GGT7|CTSC|GPX8|MGST1|GSTA4|GBF1
dental fluorosis	Diseases of the digestive system	0.0185792	0.000229194	0.00334791	PDIA4|CTSB|SF3B1|HLA-B|HLA-A|PSMA3|PSMB2|PSMA1|CAPN2|CTSC|PSMB5|PROCR|SDCBP|MRGPRF|BACE2|PCOLCE|PSMD12
phosphorus metabolism disease	Endocrine, nutritional and metabolic diseases	0.0183333	7.80776e-05	0.00132879	SNRPA|SNRPB2|RBMX|HNRNPM|PDIA4|SLC16A3|WWP2|PSMB4|PSMA1|PSMA5|PSMB5|HLA-B|HLA-A|CAPN2|CAPN1|PROCR|RPL17|SDCBP|PSMD12
carbamoyl phosphate synthetase I deficiency disease	Endocrine, nutritional and metabolic diseases	0.0179042	0.00557264	0.0494007	HOMER3|CCDC33|RPL3|SF3B1|ABHD12|PPP2R1A|RPL13A|WDR77|OCIAD1|RPL8|RPL23|RSU1|RPL10|TAX1BP1|PPP2R2A|IKBIP|TBL2|SEC13|RBBP7|RBBP4|RARA|SPPL2B|HM13
alcoholic liver cirrhosis	Diseases of the digestive system	0.0172414	1.18593e-05	0.000236399	CTSB|HLA-B|HLA-A|PSMA3|PSMA1|CAPN2|CTSC|CAPN1|GJA1|BACE2|MYH2|F2R|PCOLCE
hidradenitis	Diseases of the skin and subcutaneous tissue	0.0168295	0.00287705	0.0282844	TMCO4|SF3B1|PPP2R1A|ITGB1|PLD3|SLC35F6|RARA|EXOC5|ARHGAP1|STX4|ESRRA|ESRRG|GBF1|HM13|MBOAT7|PRKCA|TRAF3IP3|PSME1|PICK1|MTUS2
platelet storage pool deficiency	Diseases of the blood and blood-forming organs and certain disorders involving the immune mechanism	0.0167658	0.00389132	0.0364594	ASPH|CEP57L1|SLC25A22|GRPEL1|SLC7A5|ERLIN1|CD248|GGT7|P4HB|GPX8|MGST1|GSTA4|ALG1|CALCOCO2|HM13|COL6A2|RPS23
maturity-onset diabetes of the young	Endocrine, nutritional and metabolic diseases	0.0167026	0.00519337	0.0462658	CDIPT|RDH14|DHRS7|ICMT|RBP1|AIFM1|PSMA1|PSMB8|PSMB7|PSMB6|PSMB1|PSMB9|PSMB3|PSMB4|TECR|PSMA5|PSMB5|PSMA6|SF3B1|GAS6|PPP2R1A|EXOC5|ADCY6|ADCY9|SORT1|ESRRA
Wolcott-Rallison syndrome	Endocrine, nutritional and metabolic diseases	0.0167026	0.00519337	0.0462658	CDIPT|RDH14|DHRS7|ICMT|RBP1|AIFM1|PSMA1|PSMB8|PSMB7|PSMB6|PSMB1|PSMB9|PSMB3|PSMB4|TECR|PSMA5|PSMB5|PSMA6|SF3B1|GAS6|PPP2R1A|EXOC5|ADCY6|ADCY9|SORT1|ESRRA
MELAS syndrome	Endocrine, nutritional and metabolic diseases	0.0166482	0.000766751	0.00963916	CDIPT|RDH14|DHRS7|ICMT|RBP1|AIFM1|PSMB4|TECR|PSMA1|PSMA5|PSMB5|SF3B1|HLA-B|HLA-A|GAS6|PPP2R1A|CAPN1|PROCR|EXOC5|ESRRA
lipid storage disease	Endocrine, nutritional and metabolic diseases	0.0165654	0.00122876	0.0141333	CDIPT|RDH14|DHRS7|ICMT|RBP1|AIFM1|PSMB4|TECR|PSMA1|PSMA5|PSMB5|SF3B1|HLA-B|HLA-A|GAS6|PPP2R1A|CAPN1|PROCR|EXOC5|ESRRA
mastocytosis	Neoplasms	0.0151075	8.87869e-05	0.00141623	EGFR|ERBB2|MAP3K7|TGFBR2|TNIK|CCT6B|MAP2K3|VRK2|CLK1|FKBP1A|FKBP9|AIP|NCEH1
geographic tongue	Diseases of the digestive system	0.0130112	1.00794e-07	9.57008e-06	HLA-B|HLA-A|PSMA3|PSMB2|PSMA1|CTSC|PROCR|GSTA4|PCOLCE|RPS16|PON2
acrodermatitis	Diseases of the skin and subcutaneous tissue	0.0121433	3.33081e-05	0.000603897	PLD3|PFKP|ATP2A2|EXOC5|ATP2C1|STX4|RPS16|SACM1L|PRKCA|TRAF3IP3|PSME1|PICK1|MTUS2
pleuropneumonia	Diseases of the respiratory system	0.0103785	0.000296371	0.00420986	RARA|ARHGAP1|MYH2|RPS16|SPPL2B|HM13|TRAF3IP3|PSME1|PICK1|MTUS2
elephantiasis	Diseases of the eye and adnexa	0.00926498	0.000334922	0.00468372	PLD3|PFKP|ATP2A2|ATP2C1|RPS16|SACM1L|PRKCA|TRAF3IP3|PSME1|PICK1|MTUS2|COL6A2
breast intraductal proliferative lesion	Neoplasms	0.00700637	4.33695e-05	0.000774639	RARA|ESRRA|ESRRG|NR4A1|PRAF2
gynecomastia	Diseases of the genitourinary system	0.00628141	0.0039107	0.0364594	RARA|ESRRA|ESRRG|NR4A1
infant gynecomastia	Certain conditions originating in the perinatal period	0.00627746	0.00433865	0.0394303	RARA|ESRRA|ESRRG|NR4A1
postmenopausal atrophic vaginitis	Diseases of the genitourinary system	0.00508906	0.00363982	0.0343782	RARA|ESRRG|PRAF2

## Sheet: TablsS2.2
Table S2.2 Disease comorbidities associated with Influenza A virus (strain A/New York/1682/2009(H1N1))(Taxid: 643960)
Disease	ICD-10 group	Jaccard index	p-value	q-value	MOA proteins
Tay-Sachs disease	Endocrine, nutritional and metabolic diseases	0.0329341	0	0	NTPCR|GNL3|TRMT1|GNL2|CBWD1|RRAS|ABCD3|MEPCE|PRKAR1A|ERAL1|SRPRB|SPATA5L1|SPATA5|LIG3|NVL|LARP1B|NOP2|TFB2M|RFC3|AFG3L2|YTHDF1|DARS2|DICER1|CLPB|YME1L1|KIF7|TAF6L|RARS2|GALK1|SMC3|CCT6B|NOA1|HLTF|DAP3|ARAF|RFC5|DDX23|DDX20|DDX10|FAR1|DDX18|EHMT2|SMC1A|DHX36|DDX27|ALDH3A2|DDX1|SMC4|NDUFS2|SRPK1|TOR1AIP1|CARM1|BBX|HK1|OSBPL5|SLC27A4|SNW1|MOV10|ASPH|HNRNPUL2|NUP107|TECR|CDIPT|CDC45|ULBP2|HLA-B
Sandhoff disease	Endocrine, nutritional and metabolic diseases	0.0329341	0	0	NTPCR|GNL3|TRMT1|GNL2|CBWD1|RRAS|ABCD3|MEPCE|PRKAR1A|ERAL1|SRPRB|SPATA5L1|SPATA5|LIG3|NVL|LARP1B|NOP2|TFB2M|RFC3|AFG3L2|YTHDF1|DARS2|DICER1|CLPB|YME1L1|KIF7|TAF6L|RARS2|GALK1|SMC3|CCT6B|NOA1|HLTF|DAP3|ARAF|RFC5|DDX23|DDX20|DDX10|FAR1|DDX18|EHMT2|SMC1A|DHX36|DDX27|ALDH3A2|DDX1|SMC4|NDUFS2|SRPK1|TOR1AIP1|CARM1|BBX|HK1|OSBPL5|SLC27A4|SNW1|MOV10|ASPH|HNRNPUL2|NUP107|TECR|CDIPT|CDC45|ULBP2|HLA-B
GM1 gangliosidosis	Endocrine, nutritional and metabolic diseases	0.0328794	0	0	NTPCR|GNL3|TRMT1|GNL2|CBWD1|RRAS|ABCD3|MEPCE|PRKAR1A|ERAL1|SRPRB|SPATA5L1|SPATA5|LIG3|NVL|LARP1B|NOP2|TFB2M|RFC3|AFG3L2|YTHDF1|DARS2|DICER1|CLPB|YME1L1|KIF7|TAF6L|RARS2|GALK1|SMC3|CCT6B|NOA1|HLTF|DAP3|ARAF|RFC5|DDX23|DDX20|DDX10|FAR1|DDX18|EHMT2|SMC1A|DHX36|DDX27|ALDH3A2|DDX1|SMC4|NDUFS2|SRPK1|TOR1AIP1|CARM1|BBX|HK1|OSBPL5|SLC27A4|SNW1|MOV10|ASPH|HNRNPUL2|NUP107|TECR|CDIPT|CDC45|ULBP2|HLA-B
Wolman disease	Endocrine, nutritional and metabolic diseases	0.0327869	0	0	NTPCR|GNL3|TRMT1|GNL2|CBWD1|RRAS|ABCD3|MEPCE|PRKAR1A|ERAL1|SRPRB|SPATA5L1|SPATA5|LIG3|NVL|LARP1B|NOP2|TFB2M|RFC3|AFG3L2|YTHDF1|DARS2|DICER1|CLPB|YME1L1|KIF7|TAF6L|RARS2|GALK1|SMC3|CCT6B|NOA1|HLTF|DAP3|ARAF|RFC5|DDX23|DDX20|DDX10|FAR1|DDX18|EHMT2|SMC1A|DHX36|DDX27|ALDH3A2|DDX1|SMC4|NDUFS2|SRPK1|CARM1|BBX|HK1|OSBPL5|SLC27A4|SNW1|MOV10|ASPH|HNRNPUL2|NUP107|TECR|CDIPT|CDC45|ULBP2|HLA-B
metachromatic leukodystrophy	Endocrine, nutritional and metabolic diseases	0.0323173	0	0	NTPCR|GNL3|TRMT1|GNL2|CBWD1|RRAS|ABCD3|MEPCE|PRKAR1A|ERAL1|SRPRB|SPATA5L1|SPATA5|LIG3|NVL|LARP1B|NOP2|TFB2M|RFC3|AFG3L2|YTHDF1|DARS2|DICER1|CLPB|YME1L1|KIF7|TAF6L|RARS2|GALK1|SMC3|NOA1|HLTF|DAP3|ARAF|RFC5|CCT6B|DDX23|DDX20|DDX10|FAR1|DDX18|EHMT2|SMC1A|DHX36|DDX27|ALDH3A2|DDX1|SMC4|NDUFS2|CARM1|BBX|OSBPL5|SLC27A4|NUP107|TECR|CDIPT|CDC45|TRIM8|RANBP1|ULBP2|HLA-B
hemoglobinopathy	Diseases of the blood and blood-forming organs and certain disorders involving the immune mechanism	0.032022	0	0	NTPCR|GNL3|TRMT1|GNL2|CBWD1|RRAS|ABCD3|MEPCE|PRKAR1A|ERAL1|SRPRB|SPATA5L1|SPATA5|LIG3|NVL|LARP1B|NOP2|TFB2M|RFC3|AFG3L2|YTHDF1|DARS2|DICER1|CLPB|YME1L1|KIF7|TAF6L|RARS2|GALK1|SMC3|CCT6B|NOA1|HLTF|DAP3|ARAF|RFC5|DDX23|DDX20|DDX10|FAR1|DDX18|EHMT2|SMC1A|DHX36|DDX27|ALDH3A2|DDX1|SMC4|NDUFS2|SRPK1|DNM1|SQSTM1|TOR1AIP1|CARM1|MCM3AP|BBX|HK1|SLC27A4|SNW1|MOV10|ASPH|HNRNPUL2|MTHFD1L|EXOSC9|UPF1|HADHB|MCM…
mucopolysaccharidosis III	Endocrine, nutritional and metabolic diseases	0.0319479	0	0	NTPCR|GNL3|TRMT1|GNL2|CBWD1|RRAS|ABCD3|MEPCE|PRKAR1A|ERAL1|SRPRB|SPATA5L1|SPATA5|LIG3|NVL|LARP1B|NOP2|TFB2M|RFC3|AFG3L2|YTHDF1|DARS2|DICER1|CLPB|YME1L1|KIF7|TAF6L|RARS2|GALK1|SMC3|CCT6B|NOA1|HLTF|DAP3|ARAF|RFC5|DDX23|DDX20|DDX10|FAR1|DDX18|EHMT2|SMC1A|DHX36|DDX27|ALDH3A2|DDX1|SMC4|NDUFS2|SRPK1|TOR1AIP1|CARM1|BBX|HK1|OSBPL5|SLC27A4|SNW1|MOV10|ASPH|HNRNPUL2|NUP107|PFKM|TECR|CDIPT|CDC45|ULBP2|HLA-B
coronary stenosis	Injury, poisoning and certain other consequences of external causes	0.0319185	0	0	NTPCR|GNL3|TRMT1|GNL2|CBWD1|RRAS|ABCD3|MEPCE|PRKAR1A|ERAL1|SRPRB|SPATA5L1|SPATA5|LIG3|NVL|LARP1B|NOP2|TFB2M|RFC3|AFG3L2|YTHDF1|DARS2|DICER1|CLPB|YME1L1|KIF7|RARS2|GALK1|SMC3|CCT6B|NOA1|HLTF|DAP3|ARAF|RFC5|DDX23|DDX20|DDX10|FAR1|DDX18|EHMT2|SMC1A|DHX36|DDX27|ALDH3A2|DDX1|SMC4|NDUFS2|SRPK1|DNM1|SQSTM1|TOR1AIP1|CARM1|MCM3AP|BBX|HK1|SLC27A4|NUP107|EXOSC9|KRI1|WDR33|MRPL37
lysosomal storage disease	Endocrine, nutritional and metabolic diseases	0.0314675	0	0	NTPCR|GNL3|TRMT1|GNL2|CBWD1|RRAS|ABCD3|MEPCE|PRKAR1A|ERAL1|SRPRB|SPATA5L1|SPATA5|LIG3|NVL|LARP1B|NOP2|TFB2M|RFC3|AFG3L2|YTHDF1|DARS2|DICER1|CLPB|YME1L1|KIF7|TAF6L|RARS2|GALK1|SMC3|CCT6B|NOA1|HLTF|DAP3|ARAF|RFC5|DDX23|DDX20|DDX10|FAR1|DDX18|EHMT2|SMC1A|DHX36|DDX27|ALDH3A2|DDX1|SMC4|NDUFS2|SRPK1|DNM1|SQSTM1|TOR1AIP1|CARM1|MCM3AP|BBX|HK1|SLC27A4|SNW1|MOV10|ASPH|HNRNPUL2|PFKM|TRIM8|PSD3|PITPNM1|ARHGE…
Krabbe disease	Endocrine, nutritional and metabolic diseases	0.0314136	0	0	NTPCR|GNL3|TRMT1|GNL2|CBWD1|RRAS|ABCD3|MEPCE|PRKAR1A|ERAL1|SRPRB|SPATA5L1|SPATA5|LIG3|NVL|LARP1B|NOP2|TFB2M|RFC3|AFG3L2|YTHDF1|DARS2|DICER1|CLPB|YME1L1|KIF7|TAF6L|RARS2|GALK1|SMC3|CCT6B|NOA1|HLTF|DAP3|ARAF|RFC5|DDX23|DDX20|DDX10|FAR1|DDX18|EHMT2|SMC1A|DHX36|DDX27|ALDH3A2|DDX1|SMC4|NDUFS2|SRPK1|CARM1|BBX|OSBPL5|SLC27A4|NUP107|TECR|CDIPT|CDC45|TRIM8|RANBP1|ULBP2|HLA-B
giant cell tumor	Neoplasms	0.0313261	0	0	NTPCR|GNL3|TRMT1|GNL2|CBWD1|RRAS|ABCD3|MEPCE|PRKAR1A|ERAL1|SRPRB|SPATA5L1|SPATA5|LIG3|NVL|LARP1B|NOP2|TFB2M|RFC3|AFG3L2|YTHDF1|DARS2|DICER1|CLPB|YME1L1|KIF7|TAF6L|RARS2|GALK1|SMC3|CCT6B|NOA1|HLTF|DAP3|ARAF|RFC5|DDX23|DDX20|DDX10|FAR1|DDX18|EHMT2|SMC1A|DHX36|DDX27|ALDH3A2|DDX1|SMC4|NDUFS2|SRPK1|DNM1|SQSTM1|TOR1AIP1|CARM1|MCM3AP|HK1|ZBTB24|EIF2B3|MRPS22
macroglobulinemia	Neoplasms	0.0312862	0	0	NTPCR|GNL3|TRMT1|GNL2|CBWD1|RRAS|ABCD3|MEPCE|PRKAR1A|ERAL1|SRPRB|SPATA5L1|SPATA5|LIG3|NVL|LARP1B|NOP2|TFB2M|RFC3|AFG3L2|YTHDF1|DARS2|DICER1|CLPB|YME1L1|KIF7|TAF6L|RARS2|GALK1|SMC3|CCT6B|NOA1|HLTF|DAP3|ARAF|RFC5|DDX23|DDX20|DDX10|FAR1|DDX18|EHMT2|SMC1A|DHX36|DDX27|ALDH3A2|DDX1|SMC4|NDUFS2|SRPK1|DNM1|SQSTM1|TOR1AIP1|CARM1|MCM3AP|BBX|HK1|OSBPL5|TOP2B|SLC27A4|SNW1|MOV10|ASPH|HNRNPUL2|NUP107|TECR|MTHF…
lymphoplasmacytic lymphoma	Neoplasms	0.0312862	0	0	NTPCR|GNL3|TRMT1|GNL2|CBWD1|RRAS|ABCD3|MEPCE|PRKAR1A|ERAL1|SRPRB|SPATA5L1|SPATA5|LIG3|NVL|LARP1B|NOP2|TFB2M|RFC3|AFG3L2|YTHDF1|DARS2|DICER1|CLPB|YME1L1|KIF7|TAF6L|RARS2|GALK1|SMC3|CCT6B|NOA1|HLTF|DAP3|ARAF|RFC5|DDX23|DDX20|DDX10|FAR1|DDX18|EHMT2|SMC1A|DHX36|DDX27|ALDH3A2|DDX1|SMC4|NDUFS2|SRPK1|DNM1|SQSTM1|TOR1AIP1|CARM1|MCM3AP|BBX|HK1|OSBPL5|TOP2B|SLC27A4|SNW1|MOV10|ASPH|HNRNPUL2|NUP107|TECR|MTHF…
gangliosidosis	Endocrine, nutritional and metabolic diseases	0.0312833	0	0	NTPCR|GNL3|TRMT1|GNL2|CBWD1|RRAS|ABCD3|MEPCE|PRKAR1A|ERAL1|SRPRB|SPATA5L1|SPATA5|LIG3|NVL|LARP1B|NOP2|TFB2M|RFC3|AFG3L2|YTHDF1|DARS2|DICER1|CLPB|YME1L1|KIF7|TAF6L|RARS2|GALK1|SMC3|NOA1|HLTF|DAP3|ARAF|RFC5|CCT6B|DDX23|DDX20|DDX10|FAR1|DDX18|EHMT2|SMC1A|DHX36|DDX27|ALDH3A2|DDX1|SMC4|NDUFS2|CARM1|BBX|OSBPL5|SLC27A4|NUP107|TECR|CDIPT|CDC45|TRIM8|RANBP1|ULBP2|HLA-B
Fanconi anemia	Diseases of the blood and blood-forming organs and certain disorders involving the immune mechanism	0.0310849	0	0	NTPCR|GNL3|TRMT1|GNL2|CBWD1|RRAS|ABCD3|MEPCE|PRKAR1A|ERAL1|SRPRB|SPATA5L1|SPATA5|LIG3|NVL|LARP1B|NOP2|TFB2M|RFC3|AFG3L2|YTHDF1|DARS2|DICER1|CLPB|YME1L1|KIF7|TAF6L|RARS2|GALK1|SMC3|CCT6B|NOA1|HLTF|DAP3|ARAF|RFC5|DDX23|DDX20|DDX10|FAR1|DDX18|EHMT2|SMC1A|DHX36|DDX27|ALDH3A2|DDX1|SMC4|NDUFS2|SRPK1|DNM1|SQSTM1|CARM1|MCM3AP|BBX|HK1|SLC27A4|MTHFD1L|EXOSC9|UPF1|HADHB|MCM4|KRI1|WDR33|TRIM8|MRPL37|QPCTL|MM…
peroxisomal disease	Endocrine, nutritional and metabolic diseases	0.0309524	2.19669e-12	3.17026e-10	NTPCR|GNL3|TRMT1|GNL2|CBWD1|RRAS|ABCD3|MEPCE|PRKAR1A|ERAL1|SRPRB|SPATA5L1|SPATA5|LIG3|NVL|LARP1B|NOP2|TFB2M|RFC3|AFG3L2|YTHDF1|DARS2|DICER1|CLPB|YME1L1|KIF7|TAF6L|RARS2|GALK1|SMC3|CCT6B|NOA1|HLTF|DAP3|ARAF|RFC5|DDX23|DDX20|DDX10|FAR1|DDX18|EHMT2|SMC1A|DHX36|DDX27|ALDH3A2|DDX1|SMC4|NDUFS2|SRPK1|CARM1|MCM3AP|BBX|OSBPL5|SLC27A4|NUP107|TECR|CDIPT|CDC45|TRIM8|RANBP1|ULBP2|HLA-B
pancreatic adenocarcinoma	Neoplasms	0.0308642	1.46548e-11	1.8711e-09	NTPCR|GNL3|TRMT1|GNL2|CBWD1|RRAS|ABCD3|MEPCE|PRKAR1A|ERAL1|SRPRB|SPATA5L1|SPATA5|LIG3|NVL|LARP1B|NOP2|TFB2M|RFC3|AFG3L2|YTHDF1|DARS2|DICER1|CLPB|YME1L1|KIF7|TAF6L|RARS2|GALK1|SMC3|CCT6B|NOA1|HLTF|DAP3|ARAF|RFC5|DDX23|DDX20|DDX10|FAR1|DDX18|EHMT2|SMC1A|DHX36|DDX27|ALDH3A2|DDX1|SMC4|NDUFS2|SRPK1|DNM1|SQSTM1|TOR1AIP1|CARM1|MCM3AP|HK1|ZBTB24|EIF2B3|MRPS22
mesenchymoma	Neoplasms	0.0306007	4.4404e-10	2.86088e-08	NTPCR|GNL3|TRMT1|GNL2|CBWD1|RRAS|ABCD3|MEPCE|PRKAR1A|ERAL1|SRPRB|SPATA5L1|SPATA5|LIG3|NVL|LARP1B|NOP2|TFB2M|RFC3|AFG3L2|YTHDF1|DARS2|DICER1|CLPB|YME1L1|KIF7|TAF6L|RARS2|GALK1|SMC3|CCT6B|NOA1|HLTF|DAP3|ARAF|RFC5|DDX23|DDX20|DDX10|DDX18|EHMT2|SMC1A|DHX36|DDX27|ALDH3A2|DDX1|SMC4|NDUFS2|SQSTM1|TOR1AIP1|CARM1|TOP2B|TOP2A|PRKACA
acute T cell leukemia	Neoplasms	0.0305201	0	0	NTPCR|GNL3|TRMT1|GNL2|CBWD1|RRAS|ABCD3|MEPCE|PRKAR1A|ERAL1|SRPRB|SPATA5L1|SPATA5|LIG3|NVL|LARP1B|NOP2|TFB2M|RFC3|AFG3L2|YTHDF1|DARS2|DICER1|CLPB|YME1L1|KIF7|TAF6L|RARS2|GALK1|SMC3|CCT6B|NOA1|HLTF|DAP3|ARAF|RFC5|DDX23|DDX20|DDX10|FAR1|DDX18|EHMT2|SMC1A|DHX36|DDX27|ALDH3A2|DDX1|SMC4|NDUFS2|SRPK1|DNM1|SQSTM1|TOR1AIP1|CARM1|MCM3AP|HK1|OSBPL5|TOP2B|NUP107|TECR|MTHFD1L|TOP2A|WDR33|EIF2B3|CDC45
papillary adenocarcinoma	Neoplasms	0.0304094	0	0	NTPCR|GNL3|TRMT1|GNL2|CBWD1|RRAS|ABCD3|MEPCE|PRKAR1A|ERAL1|SRPRB|SPATA5L1|SPATA5|LIG3|NVL|LARP1B|NOP2|TFB2M|RFC3|AFG3L2|YTHDF1|DARS2|DICER1|CLPB|YME1L1|KIF7|TAF6L|RARS2|GALK1|SMC3|CCT6B|NOA1|HLTF|DAP3|ARAF|RFC5|DDX23|DDX20|DDX10|FAR1|DDX18|EHMT2|SMC1A|DHX36|DDX27|ALDH3A2|DDX1|SMC4|NDUFS2|SRPK1|DNM1|SQSTM1|TOR1AIP1|CARM1|MCM3AP|BBX|HK1|TOP2B|SLC27A4|SNW1|MOV10|ASPH|HNRNPUL2|PFKM|TOP2A|WDR33|EIF2B3…
thrombocytopenia	Diseases of the blood and blood-forming organs and certain disorders involving the immune mechanism	0.0300974	0	0	NTPCR|GNL3|TRMT1|GNL2|CBWD1|RRAS|ABCD3|MEPCE|PRKAR1A|ERAL1|SRPRB|SPATA5L1|SPATA5|LIG3|NVL|LARP1B|NOP2|TFB2M|RFC3|AFG3L2|YTHDF1|DARS2|DICER1|CLPB|YME1L1|KIF7|TAF6L|RARS2|GALK1|SMC3|CCT6B|NOA1|HLTF|DAP3|ARAF|RFC5|DDX23|DDX20|DDX10|FAR1|DDX18|EHMT2|SMC1A|DHX36|DDX27|ALDH3A2|DDX1|SMC4|NDUFS2|SRPK1|DNM1|TOR1AIP1|CARM1|MCM3AP|HK1|OSBPL5|TOP2B|NUP107|MTHFD1L|EXOSC9|WDR33|ZBTB24|TRIM8|PSD3|CPS1|ETNPPL
bone marrow disease	Diseases of the blood and blood-forming organs and certain disorders involving the immune mechanism	0.0298211	4.22788e-11	4.76694e-09	NTPCR|GNL3|TRMT1|GNL2|CBWD1|RRAS|ABCD3|MEPCE|PRKAR1A|ERAL1|SRPRB|SPATA5L1|SPATA5|LIG3|NVL|LARP1B|NOP2|TFB2M|RFC3|AFG3L2|YTHDF1|DARS2|DICER1|CLPB|YME1L1|KIF7|TAF6L|RARS2|GALK1|SMC3|CCT6B|NOA1|HLTF|DAP3|ARAF|RFC5|DDX23|DDX20|DDX10|FAR1|DDX18|EHMT2|SMC1A|DHX36|DDX27|ALDH3A2|DDX1|SMC4|NDUFS2|SRPK1|DNM1|SQSTM1|TOR1AIP1|CARM1|MCM3AP|BBX|HK1|SLC27A4|SNW1|MOV10|ASPH|HNRNPUL2|NUP107|PFKM|EXOSC9|KRI1|ZBTB2…
ovarian carcinoma	Neoplasms	0.0298154	1.40212e-08	5.43964e-07	NTPCR|GNL3|TRMT1|GNL2|CBWD1|RRAS|ABCD3|MEPCE|PRKAR1A|ERAL1|SRPRB|SPATA5L1|SPATA5|LIG3|NVL|LARP1B|NOP2|TFB2M|RFC3|AFG3L2|YTHDF1|DARS2|DICER1|CLPB|YME1L1|KIF7|TAF6L|RARS2|GALK1|SMC3|NOA1|HLTF|DAP3|ARAF|RFC5|CCT6B|DDX23|DDX20|DDX10|SMC4|DNM1|SQSTM1|TOR1AIP1|TOP2B
autoimmune hypersensitivity disease	Diseases of the musculoskeletal system and connective tissue	0.0297419	2.03391e-11	2.44611e-09	NTPCR|GNL3|TRMT1|GNL2|CBWD1|RRAS|ABCD3|MEPCE|PRKAR1A|ERAL1|SRPRB|SPATA5L1|SPATA5|LIG3|NVL|LARP1B|NOP2|TFB2M|RFC3|AFG3L2|YTHDF1|DARS2|DICER1|CLPB|YME1L1|KIF7|TAF6L|RARS2|GALK1|SMC3|CCT6B|NOA1|HLTF|DAP3|ARAF|RFC5|DDX23|DDX20|DDX10|FAR1|DDX18|SMC1A|DHX36|DDX27|SMC4|NDUFS2|DNM1|SQSTM1|TOR1AIP1|MCM3AP|BBX|OSBPL5|SNW1|MOV10|ASPH|HNRNPUL2|NUP107|MTHFD1L|EXOSC9|UPF1|HADHB|MCM4|KRI1|CDIPT|POP1|EIF2B3|ACAD…
systemic mastocytosis	Neoplasms	0.0294947	0	0	NTPCR|GNL3|TRMT1|GNL2|CBWD1|RRAS|ABCD3|MEPCE|PRKAR1A|ERAL1|SRPRB|SPATA5L1|SPATA5|LIG3|NVL|LARP1B|NOP2|TFB2M|RFC3|AFG3L2|DARS2|DICER1|CLPB|YME1L1|KIF7|TAF6L|RARS2|GALK1|SMC3|CCT6B|NOA1|HLTF|DAP3|ARAF|RFC5|DDX23|DDX20|DDX10|FAR1|DDX18|EHMT2|SMC1A|DHX36|DDX27|ALDH3A2|DDX1|SMC4|NDUFS2|SRPK1|SQSTM1|TOR1AIP1|CARM1|BBX|HK1|SLC27A4|SNW1|MOV10|ASPH|HNRNPUL2|PFKM|EXOSC9|UPF1|HADHB|MCM4|KRI1|PASK|WDR33|PRKA…
amyloidosis	Endocrine, nutritional and metabolic diseases	0.0291994	1.3383e-09	6.1905e-08	NTPCR|GNL3|TRMT1|GNL2|CBWD1|RRAS|ABCD3|MEPCE|PRKAR1A|ERAL1|SRPRB|SPATA5L1|SPATA5|LIG3|NVL|LARP1B|NOP2|TFB2M|RFC3|AFG3L2|YTHDF1|DARS2|DICER1|CLPB|YME1L1|KIF7|TAF6L|RARS2|GALK1|SMC3|CCT6B|NOA1|HLTF|DAP3|ARAF|RFC5|DDX23|DDX20|DDX10|FAR1|DDX18|EHMT2|SMC1A|DHX36|DDX27|ALDH3A2|DDX1|SMC4|NDUFS2|SRPK1|DNM1|SQSTM1|TOR1AIP1|MCM3AP|OSBPL5|TOP2B|NUP107|TECR|EXOSC9|TOP2A|CDC45|TRIM8|QPCTL|ATP6V1A
hepatitis E	Certain infectious and parasitic diseases	0.029179	0	0	NTPCR|GNL3|TRMT1|GNL2|CBWD1|RRAS|ABCD3|MEPCE|PRKAR1A|ERAL1|SRPRB|SPATA5L1|SPATA5|LIG3|NVL|LARP1B|NOP2|TFB2M|RFC3|AFG3L2|YTHDF1|DARS2|DICER1|CLPB|YME1L1|KIF7|TAF6L|RARS2|GALK1|SMC3|CCT6B|NOA1|HLTF|DAP3|ARAF|RFC5|DDX23|DDX20|DDX10|FAR1|DDX18|EHMT2|SMC1A|DHX36|DDX27|ALDH3A2|DDX1|SMC4|NDUFS2|SRPK1|DNM1|SQSTM1|TOR1AIP1|CARM1|MCM3AP|BBX|HK1|SLC27A4|SNW1|MOV10|ASPH|HNRNPUL2|PFKM|EXOSC9|UPF1|HADHB|MCM4|K…
mycosis fungoides	Neoplasms	0.0291167	4.94194e-12	6.85789e-10	NTPCR|GNL3|TRMT1|GNL2|CBWD1|RRAS|ABCD3|MEPCE|PRKAR1A|ERAL1|SRPRB|SPATA5L1|SPATA5|LIG3|NVL|LARP1B|NOP2|TFB2M|RFC3|AFG3L2|YTHDF1|DARS2|DICER1|CLPB|YME1L1|KIF7|TAF6L|RARS2|GALK1|SMC3|CCT6B|NOA1|HLTF|DAP3|ARAF|RFC5|DDX23|DDX20|DDX10|FAR1|DDX18|EHMT2|SMC1A|DHX36|DDX27|ALDH3A2|DDX1|SMC4|NDUFS2|SRPK1|DNM1|SQSTM1|TOR1AIP1|CARM1|MCM3AP|BBX|HK1|OSBPL5|TOP2B|SLC27A4|SNW1|MOV10|ASPH|HNRNPUL2|NUP107|PFKM|TECR…
reticulosarcoma	Neoplasms	0.0289655	0	0	NTPCR|GNL3|TRMT1|GNL2|CBWD1|RRAS|ABCD3|MEPCE|PRKAR1A|ERAL1|SRPRB|SPATA5L1|SPATA5|LIG3|NVL|LARP1B|NOP2|TFB2M|RFC3|AFG3L2|YTHDF1|DARS2|DICER1|CLPB|YME1L1|KIF7|TAF6L|RARS2|GALK1|SMC3|CCT6B|NOA1|HLTF|DAP3|ARAF|RFC5|DDX23|DDX20|DDX10|FAR1|DDX18|EHMT2|SMC1A|DHX36|DDX27|ALDH3A2|DDX1|SMC4|NDUFS2|SRPK1|DNM1|SQSTM1|TOR1AIP1|CARM1|MCM3AP|BBX|HK1|OSBPL5|TOP2B|SLC27A4|SNW1|MOV10|ASPH|HNRNPUL2|NUP107|PFKM|MTHF…
lipomatosis	Endocrine, nutritional and metabolic diseases	0.0289389	1.1191e-11	1.49546e-09	NTPCR|GNL3|TRMT1|GNL2|CBWD1|RRAS|ABCD3|MEPCE|PRKAR1A|ERAL1|SRPRB|SPATA5L1|SPATA5|LIG3|NVL|LARP1B|NOP2|TFB2M|RFC3|AFG3L2|YTHDF1|DARS2|DICER1|CLPB|YME1L1|KIF7|TAF6L|RARS2|GALK1|SMC3|CCT6B|NOA1|HLTF|DAP3|ARAF|RFC5|DDX23|DDX20|DDX10|FAR1|DDX18|EHMT2|SMC1A|DHX36|DDX27|ALDH3A2|DDX1|SMC4|NDUFS2|SRPK1|DNM1|SQSTM1|TOR1AIP1|CARM1|MCM3AP|BBX|HK1|OSBPL5|TOP2B|SLC27A4|SNW1|MOV10|ASPH|HNRNPUL2|NUP107|PFKM|TECR…
Hodgkin's lymphoma, mixed cellularity	Neoplasms	0.0288701	8.0604e-11	7.4569e-09	NTPCR|GNL3|TRMT1|GNL2|CBWD1|RRAS|ABCD3|MEPCE|PRKAR1A|ERAL1|SRPRB|SPATA5L1|SPATA5|LIG3|NVL|LARP1B|NOP2|TFB2M|RFC3|AFG3L2|YTHDF1|DARS2|DICER1|CLPB|YME1L1|KIF7|TAF6L|RARS2|GALK1|SMC3|CCT6B|NOA1|HLTF|DAP3|ARAF|RFC5|DDX23|DDX20|DDX10|FAR1|DDX18|EHMT2|SMC1A|DHX36|DDX27|ALDH3A2|DDX1|SMC4|NDUFS2|SRPK1|DNM1|SQSTM1|TOR1AIP1|CARM1|MCM3AP|BBX|HK1|OSBPL5|TOP2B|SLC27A4|SNW1|MOV10|ASPH|HNRNPUL2|NUP107|PFKM|TECR…
Hodgkin's lymphoma, lymphocytic-histiocytic predominance	Neoplasms	0.0288485	7.97601e-11	7.4569e-09	NTPCR|GNL3|TRMT1|GNL2|CBWD1|RRAS|ABCD3|MEPCE|PRKAR1A|ERAL1|SRPRB|SPATA5L1|SPATA5|LIG3|NVL|LARP1B|NOP2|TFB2M|RFC3|AFG3L2|YTHDF1|DARS2|DICER1|CLPB|YME1L1|KIF7|TAF6L|RARS2|GALK1|SMC3|CCT6B|NOA1|HLTF|DAP3|ARAF|RFC5|DDX23|DDX20|DDX10|FAR1|DDX18|EHMT2|SMC1A|DHX36|DDX27|ALDH3A2|DDX1|SMC4|NDUFS2|SRPK1|DNM1|SQSTM1|TOR1AIP1|CARM1|MCM3AP|BBX|HK1|OSBPL5|TOP2B|SLC27A4|SNW1|MOV10|ASPH|HNRNPUL2|NUP107|PFKM|TECR…
Hodgkin's lymphoma, lymphocytic depletion	Neoplasms	0.0288485	7.97601e-11	7.4569e-09	NTPCR|GNL3|TRMT1|GNL2|CBWD1|RRAS|ABCD3|MEPCE|PRKAR1A|ERAL1|SRPRB|SPATA5L1|SPATA5|LIG3|NVL|LARP1B|NOP2|TFB2M|RFC3|AFG3L2|YTHDF1|DARS2|DICER1|CLPB|YME1L1|KIF7|TAF6L|RARS2|GALK1|SMC3|CCT6B|NOA1|HLTF|DAP3|ARAF|RFC5|DDX23|DDX20|DDX10|FAR1|DDX18|EHMT2|SMC1A|DHX36|DDX27|ALDH3A2|DDX1|SMC4|NDUFS2|SRPK1|DNM1|SQSTM1|TOR1AIP1|CARM1|MCM3AP|BBX|HK1|OSBPL5|TOP2B|SLC27A4|SNW1|MOV10|ASPH|HNRNPUL2|NUP107|PFKM|TECR…
Hodgkin's lymphoma	Neoplasms	0.0288485	7.97601e-11	7.4569e-09	NTPCR|GNL3|TRMT1|GNL2|CBWD1|RRAS|ABCD3|MEPCE|PRKAR1A|ERAL1|SRPRB|SPATA5L1|SPATA5|LIG3|NVL|LARP1B|NOP2|TFB2M|RFC3|AFG3L2|YTHDF1|DARS2|DICER1|CLPB|YME1L1|KIF7|TAF6L|RARS2|GALK1|SMC3|CCT6B|NOA1|HLTF|DAP3|ARAF|RFC5|DDX23|DDX20|DDX10|FAR1|DDX18|EHMT2|SMC1A|DHX36|DDX27|ALDH3A2|DDX1|SMC4|NDUFS2|SRPK1|DNM1|SQSTM1|TOR1AIP1|CARM1|MCM3AP|BBX|HK1|OSBPL5|TOP2B|SLC27A4|SNW1|MOV10|ASPH|HNRNPUL2|NUP107|PFKM|TECR…
Hodgkin's granuloma	Neoplasms	0.0288485	7.97601e-11	7.4569e-09	NTPCR|GNL3|TRMT1|GNL2|CBWD1|RRAS|ABCD3|MEPCE|PRKAR1A|ERAL1|SRPRB|SPATA5L1|SPATA5|LIG3|NVL|LARP1B|NOP2|TFB2M|RFC3|AFG3L2|YTHDF1|DARS2|DICER1|CLPB|YME1L1|KIF7|TAF6L|RARS2|GALK1|SMC3|CCT6B|NOA1|HLTF|DAP3|ARAF|RFC5|DDX23|DDX20|DDX10|FAR1|DDX18|EHMT2|SMC1A|DHX36|DDX27|ALDH3A2|DDX1|SMC4|NDUFS2|SRPK1|DNM1|SQSTM1|TOR1AIP1|CARM1|MCM3AP|BBX|HK1|OSBPL5|TOP2B|SLC27A4|SNW1|MOV10|ASPH|HNRNPUL2|NUP107|PFKM|TECR…
hemangiopericytoma	Neoplasms	0.0287984	1.18844e-10	1.04583e-08	NTPCR|GNL3|TRMT1|GNL2|CBWD1|RRAS|ABCD3|MEPCE|PRKAR1A|ERAL1|SRPRB|SPATA5L1|SPATA5|LIG3|NVL|LARP1B|NOP2|TFB2M|RFC3|AFG3L2|YTHDF1|DARS2|DICER1|CLPB|YME1L1|KIF7|TAF6L|RARS2|GALK1|SMC3|CCT6B|NOA1|HLTF|DAP3|ARAF|RFC5|DDX23|DDX20|DDX10|FAR1|DDX18|EHMT2|SMC1A|DHX36|DDX27|ALDH3A2|DDX1|SMC4|NDUFS2|SRPK1|DNM1|SQSTM1|TOR1AIP1|CARM1|MCM3AP|BBX|HK1|TOP2B|SLC27A4|SNW1|MOV10|ASPH|HNRNPUL2|PFKM|PASK|ZBTB24|EIF2B3…
genetic disease	Factors influencing health status and contact with health services	0.0287336	1.35676e-08	5.32087e-07	NTPCR|GNL3|GNL2|CBWD1|RRAS|ABCD3|MEPCE|PRKAR1A|ERAL1|SRPRB|SPATA5L1|SPATA5|LIG3|NVL|LARP1B|TFB2M|RFC3|AFG3L2|DARS2|DICER1|CLPB|YME1L1|KIF7|RARS2|GALK1|SMC3|CCT6B|NOA1|HLTF|DAP3|ARAF|RFC5|DDX23|DDX20|DDX10|FAR1|DDX18|SMC1A|DHX36|DDX27|ALDH3A2|DDX1|SMC4|NDUFS2|SRPK1|SLC27A4|HNRNPUL2|PFKM|MTHFD1L|ACAD9|ZNF644|ZNF507|POP1|LAS1L|HP1BP3|CDC73
Leydig cell tumor	Neoplasms	0.0286813	2.40367e-09	1.07067e-07	NTPCR|GNL3|TRMT1|GNL2|CBWD1|RRAS|ABCD3|MEPCE|PRKAR1A|ERAL1|SRPRB|SPATA5L1|SPATA5|LIG3|NVL|LARP1B|NOP2|TFB2M|RFC3|AFG3L2|YTHDF1|DARS2|DICER1|CLPB|YME1L1|KIF7|TAF6L|RARS2|GALK1|SMC3|CCT6B|NOA1|HLTF|DAP3|ARAF|RFC5|DDX23|DDX20|DDX10|FAR1|DDX18|EHMT2|SMC1A|DHX36|DDX27|ALDH3A2|DDX1|SMC4|NDUFS2|SRPK1|DNM1|SQSTM1|TOR1AIP1|CARM1|MCM3AP|BBX|HK1|SLC27A4|HNRNPUL2|PFKM|ZBTB24|EIF2B3|NARS2
Sezary's disease	Neoplasms	0.0286774	1.61745e-10	1.24459e-08	NTPCR|GNL3|TRMT1|GNL2|CBWD1|RRAS|ABCD3|MEPCE|PRKAR1A|ERAL1|SRPRB|SPATA5L1|SPATA5|LIG3|NVL|LARP1B|NOP2|TFB2M|RFC3|AFG3L2|YTHDF1|DARS2|DICER1|CLPB|YME1L1|KIF7|TAF6L|RARS2|GALK1|SMC3|CCT6B|NOA1|HLTF|DAP3|ARAF|RFC5|DDX23|DDX20|DDX10|FAR1|DDX18|EHMT2|SMC1A|DHX36|DDX27|ALDH3A2|DDX1|SMC4|NDUFS2|SRPK1|DNM1|SQSTM1|TOR1AIP1|CARM1|MCM3AP|BBX|HK1|OSBPL5|TOP2B|SLC27A4|SNW1|MOV10|ASPH|HNRNPUL2|NUP107|PFKM|TECR…
hemophagocytic lymphohistiocytosis	Diseases of the blood and blood-forming organs and certain disorders involving the immune mechanism	0.0286763	2.85583e-11	3.32381e-09	NTPCR|GNL3|TRMT1|GNL2|CBWD1|RRAS|ABCD3|MEPCE|PRKAR1A|ERAL1|SRPRB|SPATA5L1|SPATA5|LIG3|NVL|LARP1B|NOP2|TFB2M|RFC3|AFG3L2|YTHDF1|DARS2|DICER1|CLPB|YME1L1|KIF7|TAF6L|RARS2|GALK1|SMC3|CCT6B|NOA1|HLTF|DAP3|ARAF|RFC5|DDX23|DDX20|DDX10|FAR1|DDX18|EHMT2|SMC1A|DHX36|DDX27|ALDH3A2|DDX1|SMC4|NDUFS2|SRPK1|DNM1|SQSTM1|TOR1AIP1|CARM1|MCM3AP|BBX|HK1|OSBPL5|TOP2B|SLC27A4|SNW1|MOV10|ASPH|HNRNPUL2|NUP107|PFKM|MTHF…
common variable immunodeficiency	Diseases of the blood and blood-forming organs and certain disorders involving the immune mechanism	0.0286539	0	0	NTPCR|GNL3|TRMT1|GNL2|CBWD1|RRAS|ABCD3|MEPCE|PRKAR1A|ERAL1|SRPRB|SPATA5L1|SPATA5|LIG3|NVL|LARP1B|NOP2|TFB2M|RFC3|AFG3L2|YTHDF1|DARS2|DICER1|CLPB|YME1L1|KIF7|TAF6L|RARS2|GALK1|SMC3|CCT6B|NOA1|HLTF|DAP3|ARAF|RFC5|DDX23|DDX20|DDX10|FAR1|DDX18|EHMT2|SMC1A|DHX36|DDX27|ALDH3A2|DDX1|SMC4|NDUFS2|SRPK1|DNM1|SQSTM1|TOR1AIP1|CARM1|MCM3AP|BBX|HK1|TOP2B|SLC27A4|SNW1|MOV10|ASPH|HNRNPUL2|NUP107|PFKM|EXOSC9|UPF1…
essential thrombocythemia	Neoplasms	0.0286446	1.50393e-11	1.8711e-09	NTPCR|GNL3|TRMT1|GNL2|CBWD1|RRAS|ABCD3|MEPCE|PRKAR1A|ERAL1|SRPRB|SPATA5L1|SPATA5|LIG3|NVL|LARP1B|NOP2|TFB2M|RFC3|AFG3L2|YTHDF1|DARS2|DICER1|CLPB|YME1L1|KIF7|TAF6L|RARS2|GALK1|SMC3|CCT6B|NOA1|HLTF|DAP3|ARAF|RFC5|DDX23|DDX20|DDX10|FAR1|DDX18|EHMT2|SMC1A|DHX36|DDX27|ALDH3A2|DDX1|SMC4|NDUFS2|SRPK1|DNM1|SQSTM1|TOR1AIP1|CARM1|MCM3AP|BBX|HK1|TOP2B|SLC27A4|SNW1|MOV10|ASPH|HNRNPUL2|PFKM|MTHFD1L|EXOSC9|UPF…
Wiskott-Aldrich syndrome	Diseases of the blood and blood-forming organs and certain disorders involving the immune mechanism	0.0286396	1.07333e-10	9.68142e-09	NTPCR|GNL3|TRMT1|GNL2|CBWD1|RRAS|ABCD3|MEPCE|PRKAR1A|ERAL1|SRPRB|SPATA5L1|SPATA5|LIG3|NVL|LARP1B|NOP2|TFB2M|RFC3|AFG3L2|YTHDF1|DARS2|DICER1|CLPB|YME1L1|KIF7|TAF6L|RARS2|GALK1|SMC3|CCT6B|NOA1|HLTF|DAP3|ARAF|RFC5|DDX23|DDX20|DDX10|FAR1|DDX18|EHMT2|SMC1A|DHX36|DDX27|ALDH3A2|DDX1|SMC4|NDUFS2|SRPK1|DNM1|SQSTM1|TOR1AIP1|CARM1|MCM3AP|BBX|HK1|TOP2B|SLC27A4|SNW1|MOV10|ASPH|HNRNPUL2|NUP107|PFKM|MTHFD1L|EXO…
melanoma	Neoplasms	0.0285944	4.74421e-08	1.51479e-06	NTPCR|GNL3|TRMT1|GNL2|CBWD1|RRAS|ABCD3|MEPCE|PRKAR1A|ERAL1|SRPRB|SPATA5L1|SPATA5|LIG3|NVL|LARP1B|NOP2|TFB2M|RFC3|AFG3L2|YTHDF1|DARS2|DICER1|CLPB|YME1L1|KIF7|TAF6L|RARS2|GALK1|SMC3|CCT6B|NOA1|HLTF|DAP3|ARAF|RFC5|DDX23|DDX20|DDX10|SMC4|SRPK1|DNM1|TOR1AIP1|MCM3AP|OSBPL5|NUP107|WDR33|RANBP1|USP54|RICTOR
myelofibrosis	Diseases of the blood and blood-forming organs and certain disorders involving the immune mechanism	0.0285714	7.22844e-11	7.4569e-09	NTPCR|GNL3|TRMT1|GNL2|CBWD1|RRAS|ABCD3|MEPCE|PRKAR1A|ERAL1|SRPRB|SPATA5L1|SPATA5|LIG3|NVL|LARP1B|NOP2|TFB2M|RFC3|AFG3L2|YTHDF1|DARS2|DICER1|CLPB|YME1L1|KIF7|TAF6L|RARS2|GALK1|SMC3|CCT6B|NOA1|HLTF|DAP3|ARAF|RFC5|DDX23|DDX20|DDX10|FAR1|DDX18|EHMT2|SMC1A|DHX36|DDX27|ALDH3A2|DDX1|SMC4|NDUFS2|SRPK1|DNM1|SQSTM1|TOR1AIP1|CARM1|MCM3AP|BBX|HK1|TOP2B|SLC27A4|SNW1|MOV10|ASPH|HNRNPUL2|NUP107|PFKM|EXOSC9|UPF1…
atrioventricular block	Diseases of the circulatory system	0.0285646	1.57047e-10	1.24459e-08	NTPCR|GNL3|TRMT1|GNL2|CBWD1|RRAS|ABCD3|MEPCE|PRKAR1A|ERAL1|SRPRB|SPATA5L1|SPATA5|LIG3|NVL|LARP1B|NOP2|TFB2M|RFC3|AFG3L2|YTHDF1|DARS2|DICER1|CLPB|YME1L1|KIF7|TAF6L|RARS2|GALK1|SMC3|CCT6B|NOA1|HLTF|DAP3|ARAF|RFC5|DDX23|DDX20|DDX10|FAR1|DDX18|EHMT2|SMC1A|DHX36|DDX27|ALDH3A2|DDX1|SMC4|NDUFS2|SRPK1|DNM1|SQSTM1|TOR1AIP1|CARM1|MCM3AP|BBX|HK1|SLC27A4|SNW1|MOV10|ASPH|HNRNPUL2|PFKM|EXOSC9|UPF1|HADHB|MCM4|K…
neurofibrosarcoma	Neoplasms	0.0285339	1.02457e-08	4.15352e-07	NTPCR|GNL3|TRMT1|GNL2|CBWD1|RRAS|ABCD3|MEPCE|PRKAR1A|ERAL1|SRPRB|SPATA5L1|SPATA5|LIG3|NVL|LARP1B|NOP2|TFB2M|RFC3|AFG3L2|YTHDF1|DARS2|DICER1|CLPB|YME1L1|KIF7|TAF6L|RARS2|GALK1|SMC3|CCT6B|NOA1|HLTF|DAP3|ARAF|RFC5|DDX23|DDX20|DDX10|DDX18|EHMT2|SMC1A|DHX36|DDX27|ALDH3A2|DDX1|SMC4|NDUFS2|SRPK1|DNM1|SQSTM1|TOR1AIP1|CARM1|TOP2B|TOP2A|PASK|WDR33|STK4|STK3|PPP6R3
hantavirus pulmonary syndrome	Certain infectious and parasitic diseases	0.0284091	7.01127e-11	7.4569e-09	NTPCR|GNL3|TRMT1|GNL2|CBWD1|RRAS|ABCD3|MEPCE|PRKAR1A|ERAL1|SRPRB|SPATA5L1|SPATA5|LIG3|NVL|LARP1B|NOP2|TFB2M|RFC3|AFG3L2|DARS2|DICER1|CLPB|YME1L1|KIF7|TAF6L|RARS2|GALK1|SMC3|CCT6B|NOA1|HLTF|DAP3|ARAF|RFC5|DDX23|DDX20|DDX10|FAR1|DDX18|EHMT2|SMC1A|DHX36|DDX27|ALDH3A2|DDX1|SMC4|NDUFS2|SRPK1|DNM1|SQSTM1|CARM1|BBX|OSBPL5|TOP2B|SLC27A4|SNW1|MOV10|ASPH|HNRNPUL2|NUP107|PFKM|TECR|MTHFD1L|EXOSC9|UPF1|HADHB|…
disease of metabolism	Endocrine, nutritional and metabolic diseases	0.0284077	2.4525e-10	1.73502e-08	TRMT1|NOP2|DICER1|CLPB|RARS2|GALK1|HLTF|DAP3|RFC5|RFC3|CCT6B|DDX23|DDX20|DDX10|FAR1|DDX18|EHMT2|SMC1A|DHX36|YME1L1|DDX27|ALDH3A2|DDX1|NDUFS2|CARM1|BBX|HK1|OSBPL5|SLC27A4|SNW1|MOV10|ASPH|CDIPT|RANBP1|PSD3|PITPNM1|EIF2B1|ATP6V1H|TTC27|STAU2|FARP1|NUP205|USP15|PCID2|COPE|IRS1|PLD1|PUM1|STAU1|STIP1|PTCD3|KPNA2|SNRNP70|UBTD1|KPNA4|CPSF2|LARP7|FXR1|SRSF11|RBMX|KPNA6|KPNA1|ARMC6|P4HA1|IRS2|PDCD11|ESYT2|…
lymphocytic leukemia	Neoplasms	0.0284021	4.32426e-10	2.83671e-08	NTPCR|GNL3|TRMT1|GNL2|CBWD1|RRAS|ABCD3|MEPCE|PRKAR1A|ERAL1|SRPRB|SPATA5L1|SPATA5|LIG3|NVL|LARP1B|NOP2|TFB2M|RFC3|AFG3L2|YTHDF1|DARS2|DICER1|CLPB|YME1L1|KIF7|TAF6L|RARS2|GALK1|SMC3|CCT6B|NOA1|HLTF|DAP3|ARAF|RFC5|DDX23|DDX20|DDX10|FAR1|DDX18|EHMT2|SMC1A|DHX36|DDX27|ALDH3A2|DDX1|SMC4|NDUFS2|SRPK1|DNM1|SQSTM1|TOR1AIP1|CARM1|MCM3AP|BBX|HK1|OSBPL5|TOP2B|SLC27A4|SNW1|MOV10|ASPH|HNRNPUL2|PFKM|TECR|MTHFD1…
Ewing sarcoma	Neoplasms	0.0283755	2.32798e-10	1.67987e-08	NTPCR|GNL3|TRMT1|GNL2|CBWD1|RRAS|ABCD3|MEPCE|PRKAR1A|ERAL1|SRPRB|SPATA5L1|SPATA5|LIG3|NVL|LARP1B|NOP2|TFB2M|RFC3|AFG3L2|YTHDF1|DARS2|DICER1|CLPB|YME1L1|KIF7|TAF6L|RARS2|GALK1|SMC3|CCT6B|NOA1|HLTF|DAP3|ARAF|RFC5|DDX23|DDX20|DDX10|FAR1|DDX18|EHMT2|SMC1A|DHX36|DDX27|ALDH3A2|DDX1|SMC4|NDUFS2|SRPK1|DNM1|SQSTM1|TOR1AIP1|CARM1|BBX|HK1|TOP2B|SLC27A4|SNW1|MOV10|ASPH|HNRNPUL2|PFKM|EXOSC9|UPF1|HADHB|TOP2A|M…
polycythemia vera	Neoplasms	0.028326	1.58638e-10	1.24459e-08	NTPCR|GNL3|TRMT1|GNL2|CBWD1|RRAS|ABCD3|MEPCE|PRKAR1A|ERAL1|SRPRB|SPATA5L1|SPATA5|LIG3|NVL|LARP1B|NOP2|TFB2M|RFC3|AFG3L2|YTHDF1|DARS2|DICER1|CLPB|YME1L1|KIF7|TAF6L|RARS2|GALK1|SMC3|CCT6B|NOA1|HLTF|DAP3|ARAF|RFC5|DDX23|DDX20|DDX10|FAR1|DDX18|EHMT2|SMC1A|DHX36|DDX27|ALDH3A2|DDX1|SMC4|NDUFS2|SRPK1|DNM1|SQSTM1|TOR1AIP1|CARM1|MCM3AP|BBX|HK1|TOP2B|SLC27A4|SNW1|MOV10|ASPH|HNRNPUL2|PFKM|MTHFD1L|EXOSC9|UPF…
primary immunodeficiency disease	Diseases of the blood and blood-forming organs and certain disorders involving the immune mechanism	0.0282752	1.21729e-08	4.82637e-07	NTPCR|GNL3|TRMT1|GNL2|CBWD1|RRAS|ABCD3|MEPCE|PRKAR1A|ERAL1|SRPRB|SPATA5L1|SPATA5|LIG3|NVL|LARP1B|NOP2|TFB2M|RFC3|AFG3L2|YTHDF1|DARS2|DICER1|CLPB|YME1L1|KIF7|TAF6L|RARS2|GALK1|SMC3|CCT6B|NOA1|HLTF|DAP3|ARAF|RFC5|DDX23|DDX20|DDX10|FAR1|DDX18|EHMT2|SMC1A|DHX36|DDX27|ALDH3A2|DDX1|SMC4|NDUFS2|SRPK1|DNM1|SQSTM1|TOR1AIP1|CARM1|MCM3AP|BBX|HK1|MTHFD1L|WDR33
exocrine pancreatic insufficiency	Diseases of the digestive system	0.0282593	3.5201e-10	2.39632e-08	NTPCR|GNL3|TRMT1|GNL2|CBWD1|RRAS|ABCD3|MEPCE|PRKAR1A|ERAL1|SRPRB|SPATA5L1|SPATA5|LIG3|NVL|LARP1B|NOP2|TFB2M|RFC3|AFG3L2|YTHDF1|DARS2|DICER1|CLPB|YME1L1|KIF7|TAF6L|RARS2|GALK1|SMC3|CCT6B|NOA1|HLTF|DAP3|ARAF|RFC5|DDX23|DDX20|DDX10|FAR1|DDX18|EHMT2|SMC1A|DHX36|DDX27|ALDH3A2|DDX1|SMC4|NDUFS2|SRPK1|DNM1|SQSTM1|TOR1AIP1|CARM1|MCM3AP|BBX|HK1|TOP2B|SLC27A4|SNW1|MOV10|ASPH|HNRNPUL2|PFKM|MTHFD1L|EXOSC9|UPF…
paroxysmal nocturnal hemoglobinuria	Diseases of the blood and blood-forming organs and certain disorders involving the immune mechanism	0.0282294	1.62128e-10	1.24459e-08	NTPCR|GNL3|TRMT1|GNL2|CBWD1|RRAS|ABCD3|MEPCE|PRKAR1A|ERAL1|SRPRB|SPATA5L1|SPATA5|LIG3|NVL|LARP1B|NOP2|TFB2M|RFC3|AFG3L2|YTHDF1|DARS2|DICER1|CLPB|YME1L1|KIF7|TAF6L|RARS2|GALK1|SMC3|CCT6B|NOA1|HLTF|DAP3|ARAF|RFC5|DDX23|DDX20|DDX10|FAR1|DDX18|EHMT2|SMC1A|DHX36|DDX27|ALDH3A2|DDX1|SMC4|NDUFS2|SRPK1|DNM1|SQSTM1|TOR1AIP1|CARM1|MCM3AP|BBX|HK1|TOP2B|SLC27A4|SNW1|MOV10|ASPH|HNRNPUL2|PFKM|MTHFD1L|EXOSC9|UPF…
thrombocytosis	Neoplasms	0.0282247	4.36207e-09	1.87361e-07	NTPCR|GNL3|TRMT1|GNL2|CBWD1|RRAS|ABCD3|MEPCE|PRKAR1A|ERAL1|SRPRB|SPATA5L1|SPATA5|LIG3|NVL|LARP1B|NOP2|TFB2M|RFC3|AFG3L2|YTHDF1|DARS2|DICER1|CLPB|YME1L1|KIF7|TAF6L|RARS2|GALK1|SMC3|CCT6B|NOA1|HLTF|DAP3|ARAF|RFC5|DDX23|DDX20|DDX10|FAR1|DDX18|EHMT2|SMC1A|DHX36|DDX27|ALDH3A2|DDX1|SMC4|NDUFS2|SRPK1|DNM1|SQSTM1|TOR1AIP1|CARM1|MCM3AP|HK1|OSBPL5|NUP107|MTHFD1L|WDR33|QPCTL|CPS1|ETNPPL|HOOK3|LAS1L|FASTKD2|…
chronic monocytic leukemia	Neoplasms	0.0282094	4.78214e-10	2.92528e-08	NTPCR|GNL3|TRMT1|GNL2|CBWD1|RRAS|ABCD3|MEPCE|PRKAR1A|ERAL1|SRPRB|SPATA5L1|SPATA5|LIG3|NVL|LARP1B|NOP2|TFB2M|RFC3|AFG3L2|YTHDF1|DARS2|DICER1|CLPB|YME1L1|KIF7|TAF6L|RARS2|GALK1|SMC3|CCT6B|NOA1|HLTF|DAP3|ARAF|RFC5|DDX23|DDX20|DDX10|FAR1|DDX18|EHMT2|SMC1A|DHX36|DDX27|ALDH3A2|DDX1|SMC4|NDUFS2|SRPK1|DNM1|SQSTM1|TOR1AIP1|CARM1|MCM3AP|BBX|HK1|OSBPL5|TOP2B|SLC27A4|SNW1|MOV10|ASPH|HNRNPUL2|PFKM|TECR|MTHFD1…
pancytopenia	Diseases of the blood and blood-forming organs and certain disorders involving the immune mechanism	0.0282027	4.7698e-10	2.92528e-08	NTPCR|GNL3|TRMT1|GNL2|CBWD1|RRAS|ABCD3|MEPCE|PRKAR1A|ERAL1|SRPRB|SPATA5L1|SPATA5|LIG3|NVL|LARP1B|NOP2|TFB2M|RFC3|AFG3L2|YTHDF1|DARS2|DICER1|CLPB|YME1L1|KIF7|TAF6L|RARS2|GALK1|SMC3|CCT6B|NOA1|HLTF|DAP3|ARAF|RFC5|DDX23|DDX20|DDX10|FAR1|DDX18|EHMT2|SMC1A|DHX36|DDX27|ALDH3A2|DDX1|SMC4|NDUFS2|SRPK1|DNM1|SQSTM1|TOR1AIP1|CARM1|MCM3AP|BBX|HK1|SLC27A4|SNW1|MOV10|ASPH|HNRNPUL2|PFKM|MTHFD1L|UPF1|HADHB|WDR33…
myeloid leukemia	Neoplasms	0.0281553	7.05665e-10	3.97818e-08	NTPCR|GNL3|TRMT1|GNL2|CBWD1|RRAS|ABCD3|MEPCE|PRKAR1A|ERAL1|SRPRB|SPATA5L1|SPATA5|LIG3|NVL|LARP1B|NOP2|TFB2M|RFC3|AFG3L2|YTHDF1|DARS2|DICER1|CLPB|YME1L1|KIF7|TAF6L|RARS2|GALK1|SMC3|CCT6B|NOA1|HLTF|DAP3|ARAF|RFC5|DDX23|DDX20|DDX10|FAR1|DDX18|EHMT2|SMC1A|DHX36|DDX27|ALDH3A2|DDX1|SMC4|NDUFS2|SRPK1|DNM1|SQSTM1|TOR1AIP1|CARM1|MCM3AP|BBX|HK1|OSBPL5|TOP2B|SLC27A4|SNW1|MOV10|ASPH|HNRNPUL2|PFKM|TECR|MTHFD1…
hepatitis D	Certain infectious and parasitic diseases	0.0281405	1.8656e-10	1.37369e-08	NTPCR|GNL3|TRMT1|GNL2|CBWD1|RRAS|ABCD3|MEPCE|PRKAR1A|ERAL1|SRPRB|SPATA5L1|SPATA5|LIG3|NVL|LARP1B|NOP2|TFB2M|RFC3|AFG3L2|YTHDF1|DARS2|DICER1|CLPB|YME1L1|KIF7|TAF6L|RARS2|GALK1|SMC3|CCT6B|NOA1|HLTF|DAP3|ARAF|RFC5|DDX23|DDX20|DDX10|FAR1|DDX18|EHMT2|SMC1A|DHX36|DDX27|ALDH3A2|DDX1|SMC4|NDUFS2|SRPK1|DNM1|SQSTM1|TOR1AIP1|CARM1|BBX|HK1|TOP2B|SLC27A4|SNW1|MOV10|ASPH|HNRNPUL2|PFKM|MTHFD1L|EXOSC9|UPF1|HADHB…
hematopoietic system disease	Diseases of the blood and blood-forming organs and certain disorders involving the immune mechanism	0.0281004	7.5354e-08	2.32374e-06	NTPCR|GNL3|TRMT1|GNL2|CBWD1|RRAS|ABCD3|MEPCE|PRKAR1A|ERAL1|SRPRB|SPATA5L1|SPATA5|LIG3|NVL|LARP1B|NOP2|TFB2M|RFC3|AFG3L2|YTHDF1|DARS2|DICER1|CLPB|YME1L1|KIF7|TAF6L|RARS2|GALK1|SMC3|CCT6B|NOA1|ARAF|RFC5|DDX23|DDX20|DDX10|FAR1|EHMT2|ALDH3A2|SMC4|DHX36|MCM3AP|OSBPL5|TOP2B|NUP107|TOP2A|WDR33|CDIPT|RANBP1|CPS1|MMAB|ETNPPL|LAS1L
Burkitt lymphoma	Neoplasms	0.0280912	7.42278e-10	4.05779e-08	NTPCR|GNL3|TRMT1|GNL2|CBWD1|RRAS|ABCD3|MEPCE|PRKAR1A|ERAL1|SRPRB|SPATA5L1|SPATA5|LIG3|NVL|LARP1B|NOP2|TFB2M|RFC3|AFG3L2|YTHDF1|DARS2|DICER1|CLPB|YME1L1|KIF7|TAF6L|RARS2|GALK1|SMC3|CCT6B|NOA1|HLTF|DAP3|ARAF|RFC5|DDX23|DDX20|DDX10|FAR1|DDX18|EHMT2|SMC1A|DHX36|DDX27|ALDH3A2|DDX1|SMC4|NDUFS2|SRPK1|DNM1|SQSTM1|TOR1AIP1|CARM1|MCM3AP|BBX|HK1|OSBPL5|TOP2B|SLC27A4|SNW1|MOV10|ASPH|HNRNPUL2|NUP107|PFKM|TECR…
acute myeloid leukemia	Neoplasms	0.0280804	8.80519e-10	4.48072e-08	NTPCR|GNL3|TRMT1|GNL2|CBWD1|RRAS|ABCD3|MEPCE|PRKAR1A|ERAL1|SRPRB|SPATA5L1|SPATA5|LIG3|NVL|LARP1B|NOP2|TFB2M|RFC3|AFG3L2|YTHDF1|DARS2|DICER1|CLPB|YME1L1|KIF7|TAF6L|RARS2|GALK1|SMC3|CCT6B|NOA1|HLTF|DAP3|ARAF|RFC5|DDX23|DDX20|DDX10|FAR1|DDX18|EHMT2|SMC1A|DHX36|DDX27|ALDH3A2|DDX1|SMC4|NDUFS2|SRPK1|DNM1|SQSTM1|TOR1AIP1|CARM1|MCM3AP|BBX|HK1|OSBPL5|TOP2B|SLC27A4|SNW1|MOV10|ASPH|HNRNPUL2|PFKM|TECR|MTHFD1…
Chediak-Higashi syndrome	Endocrine, nutritional and metabolic diseases	0.0280725	1.8631e-10	1.37369e-08	NTPCR|GNL3|TRMT1|GNL2|CBWD1|RRAS|ABCD3|MEPCE|PRKAR1A|ERAL1|SRPRB|SPATA5L1|SPATA5|LIG3|NVL|LARP1B|NOP2|TFB2M|RFC3|AFG3L2|YTHDF1|DARS2|DICER1|CLPB|YME1L1|KIF7|TAF6L|RARS2|GALK1|SMC3|CCT6B|NOA1|HLTF|DAP3|ARAF|RFC5|DDX23|DDX20|DDX10|FAR1|DDX18|EHMT2|SMC1A|DHX36|DDX27|ALDH3A2|DDX1|SMC4|NDUFS2|SRPK1|DNM1|SQSTM1|TOR1AIP1|CARM1|MCM3AP|BBX|HK1|OSBPL5|TOP2B|SLC27A4|SNW1|MOV10|ASPH|HNRNPUL2|NUP107|PFKM|TECR…
severe combined immunodeficiency	Diseases of the blood and blood-forming organs and certain disorders involving the immune mechanism	0.0280612	4.94574e-10	2.92528e-08	NTPCR|GNL3|TRMT1|GNL2|CBWD1|RRAS|ABCD3|MEPCE|PRKAR1A|ERAL1|SRPRB|SPATA5L1|SPATA5|LIG3|NVL|LARP1B|NOP2|TFB2M|RFC3|AFG3L2|YTHDF1|DARS2|DICER1|CLPB|YME1L1|KIF7|TAF6L|RARS2|GALK1|SMC3|CCT6B|NOA1|HLTF|DAP3|ARAF|RFC5|DDX23|DDX20|DDX10|FAR1|DDX18|EHMT2|SMC1A|DHX36|DDX27|ALDH3A2|DDX1|SMC4|NDUFS2|SRPK1|DNM1|SQSTM1|TOR1AIP1|CARM1|MCM3AP|BBX|HK1|TOP2B|SLC27A4|SNW1|MOV10|ASPH|HNRNPUL2|NUP107|PFKM|MTHFD1L|EXO…
MHC class II deficiency	Diseases of the blood and blood-forming organs and certain disorders involving the immune mechanism	0.0280612	4.94574e-10	2.92528e-08	NTPCR|GNL3|TRMT1|GNL2|CBWD1|RRAS|ABCD3|MEPCE|PRKAR1A|ERAL1|SRPRB|SPATA5L1|SPATA5|LIG3|NVL|LARP1B|NOP2|TFB2M|RFC3|AFG3L2|YTHDF1|DARS2|DICER1|CLPB|YME1L1|KIF7|TAF6L|RARS2|GALK1|SMC3|CCT6B|NOA1|HLTF|DAP3|ARAF|RFC5|DDX23|DDX20|DDX10|FAR1|DDX18|EHMT2|SMC1A|DHX36|DDX27|ALDH3A2|DDX1|SMC4|NDUFS2|SRPK1|DNM1|SQSTM1|TOR1AIP1|CARM1|MCM3AP|BBX|HK1|TOP2B|SLC27A4|SNW1|MOV10|ASPH|HNRNPUL2|NUP107|PFKM|MTHFD1L|EXO…
lymphoma	Neoplasms	0.0279543	1.32546e-10	1.13189e-08	NTPCR|GNL3|TRMT1|GNL2|CBWD1|RRAS|ABCD3|MEPCE|PRKAR1A|ERAL1|SRPRB|SPATA5L1|SPATA5|LIG3|NVL|LARP1B|NOP2|TFB2M|RFC3|AFG3L2|YTHDF1|DARS2|DICER1|CLPB|YME1L1|KIF7|TAF6L|RARS2|GALK1|SMC3|CCT6B|NOA1|HLTF|DAP3|ARAF|RFC5|DDX23|DDX20|DDX10|FAR1|DDX18|EHMT2|SMC1A|DHX36|DDX27|ALDH3A2|DDX1|SMC4|NDUFS2|SRPK1|DNM1|SQSTM1|TOR1AIP1|MCM3AP|BBX|HK1|OSBPL5|TOP2B|SLC27A4|SNW1|MOV10|ASPH|HNRNPUL2|NUP107|PFKM|TECR|MTHFD…
chronic granulomatous disease	Diseases of the blood and blood-forming organs and certain disorders involving the immune mechanism	0.027946	6.87454e-10	3.93704e-08	NTPCR|GNL3|TRMT1|GNL2|CBWD1|RRAS|ABCD3|MEPCE|PRKAR1A|ERAL1|SRPRB|SPATA5L1|SPATA5|LIG3|NVL|LARP1B|NOP2|TFB2M|RFC3|AFG3L2|YTHDF1|DARS2|DICER1|CLPB|YME1L1|KIF7|TAF6L|RARS2|GALK1|SMC3|CCT6B|NOA1|HLTF|DAP3|ARAF|RFC5|DDX23|DDX20|DDX10|FAR1|DDX18|EHMT2|SMC1A|DHX36|DDX27|ALDH3A2|DDX1|SMC4|NDUFS2|SRPK1|DNM1|SQSTM1|TOR1AIP1|CARM1|MCM3AP|BBX|HK1|TOP2B|SLC27A4|SNW1|MOV10|ASPH|HNRNPUL2|NUP107|PFKM|EXOSC9|UPF1…
myelodysplastic/myeloproliferative neoplasm	Neoplasms	0.0279405	4.23011e-10	2.82634e-08	NTPCR|GNL3|TRMT1|GNL2|CBWD1|RRAS|ABCD3|MEPCE|PRKAR1A|ERAL1|SRPRB|SPATA5L1|SPATA5|LIG3|NVL|LARP1B|NOP2|TFB2M|RFC3|AFG3L2|YTHDF1|DARS2|DICER1|CLPB|YME1L1|KIF7|TAF6L|RARS2|GALK1|SMC3|CCT6B|NOA1|HLTF|DAP3|ARAF|RFC5|DDX23|DDX20|DDX10|FAR1|DDX18|EHMT2|SMC1A|DHX36|DDX27|ALDH3A2|DDX1|SMC4|NDUFS2|SRPK1|DNM1|SQSTM1|TOR1AIP1|CARM1|MCM3AP|BBX|HK1|OSBPL5|TOP2B|SLC27A4|SNW1|MOV10|ASPH|HNRNPUL2|NUP107|PFKM|EXOS…
spindle cell sarcoma	Neoplasms	0.027895	9.65315e-10	4.77103e-08	NTPCR|GNL3|TRMT1|GNL2|CBWD1|RRAS|ABCD3|MEPCE|PRKAR1A|ERAL1|SRPRB|SPATA5L1|SPATA5|LIG3|NVL|LARP1B|NOP2|TFB2M|RFC3|AFG3L2|YTHDF1|DARS2|DICER1|CLPB|YME1L1|KIF7|TAF6L|RARS2|GALK1|SMC3|CCT6B|NOA1|HLTF|DAP3|ARAF|RFC5|DDX23|DDX20|DDX10|FAR1|DDX18|EHMT2|SMC1A|DHX36|DDX27|ALDH3A2|DDX1|SMC4|NDUFS2|SRPK1|DNM1|SQSTM1|TOR1AIP1|CARM1|MCM3AP|BBX|HK1|TOP2B|SLC27A4|SNW1|MOV10|ASPH|HNRNPUL2|PFKM|MTHFD1L|EXOSC9|TOP…
epithelioid sarcoma	Neoplasms	0.027895	9.65315e-10	4.77103e-08	NTPCR|GNL3|TRMT1|GNL2|CBWD1|RRAS|ABCD3|MEPCE|PRKAR1A|ERAL1|SRPRB|SPATA5L1|SPATA5|LIG3|NVL|LARP1B|NOP2|TFB2M|RFC3|AFG3L2|YTHDF1|DARS2|DICER1|CLPB|YME1L1|KIF7|TAF6L|RARS2|GALK1|SMC3|CCT6B|NOA1|HLTF|DAP3|ARAF|RFC5|DDX23|DDX20|DDX10|FAR1|DDX18|EHMT2|SMC1A|DHX36|DDX27|ALDH3A2|DDX1|SMC4|NDUFS2|SRPK1|DNM1|SQSTM1|TOR1AIP1|CARM1|MCM3AP|BBX|HK1|TOP2B|SLC27A4|SNW1|MOV10|ASPH|HNRNPUL2|PFKM|MTHFD1L|EXOSC9|TOP…
Diamond-Blackfan anemia	Diseases of the blood and blood-forming organs and certain disorders involving the immune mechanism	0.0278609	8.00688e-10	4.30524e-08	NTPCR|GNL3|TRMT1|GNL2|CBWD1|RRAS|ABCD3|MEPCE|PRKAR1A|ERAL1|SRPRB|SPATA5L1|SPATA5|LIG3|NVL|LARP1B|NOP2|TFB2M|RFC3|AFG3L2|YTHDF1|DARS2|DICER1|CLPB|YME1L1|KIF7|TAF6L|RARS2|GALK1|SMC3|CCT6B|NOA1|HLTF|DAP3|ARAF|RFC5|DDX23|DDX20|DDX10|FAR1|DDX18|EHMT2|SMC1A|DHX36|DDX27|ALDH3A2|DDX1|SMC4|NDUFS2|SRPK1|DNM1|SQSTM1|TOR1AIP1|CARM1|MCM3AP|BBX|HK1|TOP2B|SLC27A4|SNW1|MOV10|ASPH|HNRNPUL2|PFKM|MTHFD1L|EXOSC9|UPF…
bilirubin metabolic disorder	Endocrine, nutritional and metabolic diseases	0.0278562	0	0	NTPCR|GNL3|TRMT1|GNL2|CBWD1|RRAS|ABCD3|MEPCE|PRKAR1A|ERAL1|SRPRB|SPATA5L1|SPATA5|LIG3|NVL|LARP1B|NOP2|TFB2M|RFC3|AFG3L2|YTHDF1|DARS2|DICER1|CLPB|YME1L1|KIF7|TAF6L|RARS2|GALK1|SMC3|CCT6B|NOA1|HLTF|DAP3|ARAF|RFC5|DDX23|DDX20|DDX10|FAR1|DDX18|EHMT2|SMC1A|DHX36|DDX27|ALDH3A2|DDX1|SMC4|NDUFS2|SRPK1|DNM1|SQSTM1|TOR1AIP1|CARM1|MCM3AP|BBX|HK1|SNW1|MOV10|ASPH|HNRNPUL2|ZBTB24|EIF2B3|MRPS22|STAU2|USP15|PCID…
Fanconi syndrome	Diseases of the genitourinary system	0.0278545	8.11409e-10	4.30524e-08	NTPCR|GNL3|TRMT1|GNL2|CBWD1|RRAS|ABCD3|MEPCE|PRKAR1A|ERAL1|SRPRB|SPATA5L1|SPATA5|LIG3|NVL|LARP1B|NOP2|TFB2M|RFC3|AFG3L2|YTHDF1|DARS2|DICER1|CLPB|YME1L1|KIF7|TAF6L|RARS2|GALK1|SMC3|CCT6B|NOA1|HLTF|DAP3|ARAF|RFC5|DDX23|DDX20|DDX10|FAR1|DDX18|EHMT2|SMC1A|DHX36|DDX27|ALDH3A2|DDX1|SMC4|NDUFS2|SRPK1|DNM1|SQSTM1|TOR1AIP1|CARM1|MCM3AP|BBX|HK1|TOP2B|SLC27A4|SNW1|MOV10|ASPH|HNRNPUL2|NUP107|PFKM|EXOSC9|UPF1…
acute promyelocytic leukemia	Neoplasms	0.0278417	8.31168e-10	4.34616e-08	NTPCR|GNL3|TRMT1|GNL2|CBWD1|RRAS|ABCD3|MEPCE|PRKAR1A|ERAL1|SRPRB|SPATA5L1|SPATA5|LIG3|NVL|LARP1B|NOP2|TFB2M|RFC3|AFG3L2|YTHDF1|DARS2|DICER1|CLPB|YME1L1|KIF7|TAF6L|RARS2|GALK1|SMC3|CCT6B|NOA1|HLTF|DAP3|ARAF|RFC5|DDX23|DDX20|DDX10|FAR1|DDX18|EHMT2|SMC1A|DHX36|DDX27|ALDH3A2|DDX1|SMC4|NDUFS2|SRPK1|DNM1|SQSTM1|TOR1AIP1|CARM1|MCM3AP|BBX|HK1|OSBPL5|TOP2B|SLC27A4|SNW1|MOV10|ASPH|HNRNPUL2|NUP107|PFKM|TECR…
obsolete ymphosarcoma	Neoplasms	0.0278321	3.40174e-10	2.36028e-08	NTPCR|GNL3|TRMT1|GNL2|CBWD1|RRAS|ABCD3|MEPCE|PRKAR1A|ERAL1|SRPRB|SPATA5L1|SPATA5|LIG3|NVL|LARP1B|NOP2|TFB2M|RFC3|AFG3L2|YTHDF1|DARS2|DICER1|CLPB|YME1L1|KIF7|TAF6L|RARS2|GALK1|SMC3|CCT6B|NOA1|HLTF|DAP3|ARAF|RFC5|DDX23|DDX20|DDX10|FAR1|DDX18|EHMT2|SMC1A|DHX36|DDX27|ALDH3A2|DDX1|SMC4|NDUFS2|SRPK1|DNM1|SQSTM1|TOR1AIP1|CARM1|MCM3AP|BBX|HK1|OSBPL5|TOP2B|SLC27A4|SNW1|MOV10|ASPH|HNRNPUL2|NUP107|PFKM|TECR…
obsolete lymphoid leukemia	Neoplasms	0.0276936	4.92402e-10	2.92528e-08	NTPCR|GNL3|TRMT1|GNL2|CBWD1|RRAS|ABCD3|MEPCE|PRKAR1A|ERAL1|SRPRB|SPATA5L1|SPATA5|LIG3|NVL|LARP1B|NOP2|TFB2M|RFC3|AFG3L2|YTHDF1|DARS2|DICER1|CLPB|YME1L1|KIF7|TAF6L|RARS2|GALK1|SMC3|CCT6B|NOA1|HLTF|DAP3|ARAF|RFC5|DDX23|DDX20|DDX10|FAR1|DDX18|EHMT2|SMC1A|DHX36|DDX27|ALDH3A2|DDX1|SMC4|NDUFS2|SRPK1|DNM1|SQSTM1|TOR1AIP1|CARM1|MCM3AP|BBX|HK1|OSBPL5|TOP2B|SLC27A4|SNW1|MOV10|ASPH|HNRNPUL2|NUP107|PFKM|MTHF…
plasmacytoma	Neoplasms	0.0275601	1.42493e-08	5.4693e-07	NTPCR|GNL3|TRMT1|GNL2|CBWD1|RRAS|ABCD3|MEPCE|PRKAR1A|ERAL1|SRPRB|SPATA5L1|SPATA5|LIG3|NVL|LARP1B|NOP2|TFB2M|RFC3|AFG3L2|YTHDF1|DARS2|DICER1|CLPB|YME1L1|KIF7|TAF6L|RARS2|GALK1|SMC3|CCT6B|NOA1|HLTF|DAP3|ARAF|RFC5|DDX23|DDX20|DDX10|FAR1|DDX18|EHMT2|SMC1A|DHX36|DDX27|ALDH3A2|DDX1|SMC4|NDUFS2|SRPK1|DNM1|SQSTM1|TOR1AIP1|CARM1|MCM3AP|HK1|OSBPL5|TOP2B|NUP107|TECR|TOP2A|CDIPT|EIF2B3|CDC45|ZNF281|HOOK3|FAS…
osteopetrosis	Congenital malformations, deformations and chromosomal abnormalities	0.0275556	1.16982e-09	5.55355e-08	NTPCR|GNL3|TRMT1|GNL2|CBWD1|RRAS|ABCD3|MEPCE|PRKAR1A|ERAL1|SRPRB|SPATA5L1|SPATA5|LIG3|NVL|LARP1B|NOP2|TFB2M|RFC3|AFG3L2|YTHDF1|DARS2|DICER1|CLPB|YME1L1|KIF7|TAF6L|RARS2|GALK1|SMC3|CCT6B|NOA1|HLTF|DAP3|ARAF|RFC5|DDX23|DDX20|DDX10|FAR1|DDX18|EHMT2|SMC1A|DHX36|DDX27|ALDH3A2|DDX1|SMC4|NDUFS2|SRPK1|DNM1|SQSTM1|TOR1AIP1|CARM1|MCM3AP|BBX|HK1|OSBPL5|TOP2B|SLC27A4|SNW1|MOV10|ASPH|HNRNPUL2|NUP107|PFKM|EXOS…
Down syndrome	Congenital malformations, deformations and chromosomal abnormalities	0.02749	6.6834e-10	3.88931e-08	NTPCR|GNL3|TRMT1|GNL2|CBWD1|RRAS|ABCD3|MEPCE|PRKAR1A|ERAL1|SRPRB|SPATA5L1|SPATA5|LIG3|NVL|LARP1B|NOP2|TFB2M|RFC3|AFG3L2|YTHDF1|DARS2|DICER1|CLPB|YME1L1|KIF7|TAF6L|RARS2|GALK1|SMC3|CCT6B|NOA1|HLTF|DAP3|ARAF|RFC5|DDX23|DDX20|DDX10|FAR1|DDX18|EHMT2|SMC1A|DHX36|DDX27|ALDH3A2|DDX1|SMC4|NDUFS2|SRPK1|DNM1|SQSTM1|TOR1AIP1|CARM1|MCM3AP|BBX|HK1|OSBPL5|TOP2B|SLC27A4|SNW1|MOV10|ASPH|HNRNPUL2|NUP107|PFKM|MTHF…
chondrosarcoma	Neoplasms	0.0274379	2.52352e-07	7.22609e-06	NTPCR|GNL3|TRMT1|GNL2|CBWD1|RRAS|ABCD3|MEPCE|PRKAR1A|ERAL1|SRPRB|SPATA5L1|SPATA5|LIG3|NVL|LARP1B|NOP2|TFB2M|RFC3|AFG3L2|YTHDF1|DARS2|DICER1|CLPB|YME1L1|KIF7|TAF6L|RARS2|GALK1|SMC3|CCT6B|NOA1|HLTF|DAP3|ARAF|RFC5|DDX23|DDX20|DDX10|DDX18|EHMT2|ALDH3A2|DDX1|SMC4|NDUFS2|DHX36|SQSTM1|TOR1AIP1|CARM1|TOP2B|TOP2A|WDR33
polycythemia	Diseases of the blood and blood-forming organs and certain disorders involving the immune mechanism	0.0274151	1.32751e-09	6.1905e-08	NTPCR|GNL3|TRMT1|GNL2|CBWD1|RRAS|ABCD3|MEPCE|PRKAR1A|ERAL1|SRPRB|SPATA5L1|SPATA5|LIG3|NVL|LARP1B|NOP2|TFB2M|RFC3|AFG3L2|YTHDF1|DARS2|DICER1|CLPB|YME1L1|KIF7|TAF6L|RARS2|GALK1|SMC3|CCT6B|NOA1|HLTF|DAP3|ARAF|RFC5|DDX23|DDX20|DDX10|FAR1|DDX18|EHMT2|SMC1A|DHX36|DDX27|ALDH3A2|DDX1|SMC4|NDUFS2|SRPK1|DNM1|SQSTM1|TOR1AIP1|CARM1|MCM3AP|BBX|HK1|TOP2B|SLC27A4|SNW1|MOV10|ASPH|HNRNPUL2|PFKM|MTHFD1L|EXOSC9|UPF…
pleomorphic liposarcoma	Neoplasms	0.0273899	2.0361e-08	6.86564e-07	NTPCR|GNL3|TRMT1|GNL2|CBWD1|RRAS|ABCD3|MEPCE|PRKAR1A|ERAL1|SRPRB|SPATA5L1|SPATA5|LIG3|NVL|LARP1B|NOP2|TFB2M|RFC3|AFG3L2|YTHDF1|DARS2|DICER1|CLPB|YME1L1|KIF7|TAF6L|RARS2|GALK1|SMC3|CCT6B|NOA1|HLTF|DAP3|ARAF|RFC5|DDX23|DDX20|DDX10|FAR1|DDX18|EHMT2|SMC1A|DHX36|DDX27|ALDH3A2|DDX1|SMC4|NDUFS2|SRPK1|DNM1|TOR1AIP1|CARM1|MCM3AP|HK1|TOP2B|NUP107|TOP2A|PASK|WDR33|ZBTB24|EIF2B3|CSNK1G3|IRAK1|JAK1|STK4|STK3
liposarcoma	Neoplasms	0.0273899	2.0361e-08	6.86564e-07	NTPCR|GNL3|TRMT1|GNL2|CBWD1|RRAS|ABCD3|MEPCE|PRKAR1A|ERAL1|SRPRB|SPATA5L1|SPATA5|LIG3|NVL|LARP1B|NOP2|TFB2M|RFC3|AFG3L2|YTHDF1|DARS2|DICER1|CLPB|YME1L1|KIF7|TAF6L|RARS2|GALK1|SMC3|CCT6B|NOA1|HLTF|DAP3|ARAF|RFC5|DDX23|DDX20|DDX10|FAR1|DDX18|EHMT2|SMC1A|DHX36|DDX27|ALDH3A2|DDX1|SMC4|NDUFS2|SRPK1|DNM1|TOR1AIP1|CARM1|MCM3AP|HK1|TOP2B|NUP107|TOP2A|PASK|WDR33|ZBTB24|EIF2B3|CSNK1G3|IRAK1|JAK1|STK4|STK3
pleural disease	Diseases of the respiratory system	0.0273752	1.2355e-06	3.11726e-05	NTPCR|GNL3|TRMT1|GNL2|CBWD1|RRAS|ABCD3|MEPCE|PRKAR1A|ERAL1|SRPRB|SPATA5L1|SPATA5|LIG3|NVL|LARP1B|TFB2M|RFC3|AFG3L2|YTHDF1|DARS2|YME1L1|KIF7|GALK1|NOA1|HLTF|DAP3|ARAF|DNM1|SQSTM1|MCM3AP|OSBPL5|MTHFD1L|CDIPT|RANBP1|USP54
meningioma	Neoplasms	0.0273544	8.81737e-10	4.48072e-08	NTPCR|GNL3|TRMT1|GNL2|CBWD1|RRAS|ABCD3|MEPCE|PRKAR1A|ERAL1|SRPRB|SPATA5L1|SPATA5|LIG3|NVL|LARP1B|NOP2|TFB2M|RFC3|AFG3L2|YTHDF1|DARS2|DICER1|CLPB|YME1L1|KIF7|TAF6L|RARS2|GALK1|SMC3|CCT6B|NOA1|HLTF|DAP3|ARAF|RFC5|DDX23|DDX20|DDX10|FAR1|DDX18|EHMT2|SMC1A|DHX36|DDX27|ALDH3A2|DDX1|SMC4|NDUFS2|SRPK1|DNM1|SQSTM1|TOR1AIP1|CARM1|MCM3AP|BBX|HK1|TOP2B|SLC27A4|SNW1|MOV10|ASPH|HNRNPUL2|PFKM|MTHFD1L|EXOSC9|UPF…
prolymphocytic leukemia	Neoplasms	0.0273479	1.09954e-09	5.2895e-08	NTPCR|GNL3|TRMT1|GNL2|CBWD1|RRAS|ABCD3|MEPCE|PRKAR1A|ERAL1|SRPRB|SPATA5L1|SPATA5|LIG3|NVL|LARP1B|NOP2|TFB2M|RFC3|AFG3L2|YTHDF1|DARS2|DICER1|CLPB|YME1L1|KIF7|TAF6L|RARS2|GALK1|SMC3|CCT6B|NOA1|HLTF|DAP3|ARAF|RFC5|DDX23|DDX20|DDX10|FAR1|DDX18|EHMT2|SMC1A|DHX36|DDX27|ALDH3A2|DDX1|SMC4|NDUFS2|SRPK1|DNM1|SQSTM1|TOR1AIP1|CARM1|MCM3AP|BBX|HK1|TOP2B|SLC27A4|SNW1|MOV10|ASPH|HNRNPUL2|PFKM|MTHFD1L|EXOSC9|UPF…
relapsing-remitting multiple sclerosis	Diseases of the nervous system	0.0272374	2.77438e-07	7.88186e-06	NTPCR|GNL3|TRMT1|GNL2|CBWD1|RRAS|ABCD3|MEPCE|PRKAR1A|ERAL1|SRPRB|SPATA5L1|SPATA5|LIG3|NVL|LARP1B|NOP2|TFB2M|RFC3|AFG3L2|DARS2|DICER1|CLPB|YME1L1|KIF7|RARS2|GALK1|SMC3|CCT6B|NOA1|RFC5|DDX23|DDX20|DDX10|FAR1|EHMT2|SMC4|CARM1|OSBPL5|NUP107|PFKM|TECR|WDR33|CDIPT|CDC45|POP1|EIF2B3|RANBP1|PSD3|HNRNPCL1|PITPNM1|ARHGEF2
medulloblastoma	Neoplasms	0.0272006	4.38519e-07	1.23608e-05	NTPCR|GNL3|TRMT1|GNL2|CBWD1|RRAS|ABCD3|MEPCE|PRKAR1A|ERAL1|SRPRB|SPATA5L1|SPATA5|LIG3|NVL|LARP1B|NOP2|TFB2M|RFC3|AFG3L2|YTHDF1|DARS2|DICER1|CLPB|YME1L1|KIF7|TAF6L|RARS2|GALK1|SMC3|CCT6B|ARAF|RFC5|DDX23|DDX20|DDX10|DDX1|NDUFS2|DHX36|SRPK1|CARM1|OSBPL5|TOP2B|SNW1|MOV10|ASPH|NUP107|UPF1|HADHB|PASK|WDR33|RANBP1|PRKACA
megakaryocytic leukemia	Neoplasms	0.0271783	7.22465e-10	4.01024e-08	NTPCR|GNL3|TRMT1|GNL2|CBWD1|RRAS|ABCD3|MEPCE|PRKAR1A|ERAL1|SRPRB|SPATA5L1|SPATA5|LIG3|NVL|LARP1B|NOP2|TFB2M|RFC3|AFG3L2|YTHDF1|DARS2|DICER1|CLPB|YME1L1|KIF7|TAF6L|RARS2|GALK1|SMC3|CCT6B|NOA1|HLTF|DAP3|ARAF|RFC5|DDX23|DDX20|DDX10|FAR1|DDX18|EHMT2|SMC1A|DHX36|DDX27|ALDH3A2|DDX1|SMC4|NDUFS2|SRPK1|DNM1|SQSTM1|TOR1AIP1|CARM1|MCM3AP|BBX|HK1|OSBPL5|TOP2B|SLC27A4|SNW1|MOV10|ASPH|HNRNPUL2|NUP107|PFKM|TECR…
skin cancer	Neoplasms	0.0271762	8.07304e-07	2.1261e-05	TRMT1|GNL2|CBWD1|ABCD3|NOP2|AFG3L2|YTHDF1|DARS2|DICER1|CLPB|YME1L1|KIF7|RARS2|SMC3|CCT6B|HLTF|DAP3|RFC5|RFC3|DDX23|DDX20|DDX10|FAR1|DDX18|EHMT2|SMC1A|DHX36|DDX27|ALDH3A2|DDX1|NDUFS2|SRPK1|DNM1|SQSTM1|CARM1|BBX|TOP2B|SLC27A4|PASK|WDR33|RANBP1|NARS2|MRPL37|CPS1|ASPH
skin benign neoplasm	Neoplasms	0.0271762	8.07304e-07	2.1261e-05	TRMT1|GNL2|CBWD1|ABCD3|NOP2|AFG3L2|YTHDF1|DARS2|DICER1|CLPB|YME1L1|KIF7|RARS2|SMC3|CCT6B|HLTF|DAP3|RFC5|RFC3|DDX23|DDX20|DDX10|FAR1|DDX18|EHMT2|SMC1A|DHX36|DDX27|ALDH3A2|DDX1|NDUFS2|SRPK1|DNM1|SQSTM1|CARM1|BBX|TOP2B|SLC27A4|PASK|WDR33|RANBP1|NARS2|MRPL37|CPS1|ASPH
acute monocytic leukemia	Neoplasms	0.0271706	1.07831e-09	5.25748e-08	NTPCR|GNL3|TRMT1|GNL2|CBWD1|RRAS|ABCD3|MEPCE|PRKAR1A|ERAL1|SRPRB|SPATA5L1|SPATA5|LIG3|NVL|LARP1B|NOP2|TFB2M|RFC3|AFG3L2|YTHDF1|DARS2|DICER1|CLPB|YME1L1|KIF7|TAF6L|RARS2|GALK1|SMC3|CCT6B|NOA1|HLTF|DAP3|ARAF|RFC5|DDX23|DDX20|DDX10|FAR1|DDX18|SMC1A|DHX36|DDX27|ALDH3A2|DDX1|SMC4|NDUFS2|SRPK1|DNM1|SQSTM1|TOR1AIP1|CARM1|MCM3AP|BBX|HK1|OSBPL5|TOP2B|SLC27A4|SNW1|MOV10|ASPH|HNRNPUL2|NUP107|PFKM|MTHFD1L|EX…
chronic lymphocytic leukemia	Neoplasms	0.0271647	1.97157e-09	9.00433e-08	NTPCR|GNL3|TRMT1|GNL2|CBWD1|RRAS|ABCD3|MEPCE|PRKAR1A|ERAL1|SRPRB|SPATA5L1|SPATA5|LIG3|NVL|LARP1B|NOP2|TFB2M|RFC3|AFG3L2|YTHDF1|DARS2|DICER1|CLPB|YME1L1|KIF7|TAF6L|RARS2|GALK1|SMC3|CCT6B|NOA1|HLTF|DAP3|ARAF|RFC5|DDX23|DDX20|DDX10|FAR1|DDX18|EHMT2|SMC1A|DHX36|DDX27|ALDH3A2|DDX1|SMC4|NDUFS2|SRPK1|DNM1|SQSTM1|TOR1AIP1|CARM1|MCM3AP|BBX|HK1|OSBPL5|TOP2B|SLC27A4|SNW1|MOV10|ASPH|HNRNPUL2|NUP107|PFKM|TECR…
hematologic cancer	Endocrine, nutritional and metabolic diseases	0.0271426	2.37702e-09	1.07067e-07	NTPCR|GNL3|TRMT1|GNL2|CBWD1|RRAS|ABCD3|MEPCE|PRKAR1A|ERAL1|SRPRB|SPATA5L1|SPATA5|LIG3|NVL|LARP1B|NOP2|TFB2M|RFC3|AFG3L2|YTHDF1|DARS2|DICER1|CLPB|YME1L1|KIF7|TAF6L|RARS2|GALK1|SMC3|CCT6B|NOA1|HLTF|DAP3|ARAF|RFC5|DDX23|DDX20|DDX10|FAR1|DDX18|EHMT2|SMC1A|DHX36|DDX27|ALDH3A2|DDX1|SMC4|NDUFS2|SRPK1|DNM1|SQSTM1|TOR1AIP1|CARM1|MCM3AP|BBX|HK1|TOP2B|SLC27A4|SNW1|MOV10|ASPH|HNRNPUL2|NUP107|PFKM|MTHFD1L|EXO…
lymphatic system disease	Diseases of the circulatory system	0.0271301	8.6676e-07	2.24984e-05	NTPCR|GNL3|TRMT1|GNL2|CBWD1|RRAS|ABCD3|MEPCE|PRKAR1A|ERAL1|SRPRB|SPATA5L1|SPATA5|LIG3|NVL|LARP1B|NOP2|TFB2M|RFC3|AFG3L2|YTHDF1|DARS2|DICER1|CLPB|YME1L1|KIF7|TAF6L|RARS2|GALK1|SMC3|CCT6B|NOA1|HLTF|DAP3|ARAF|RFC5|DDX23|DDX20|DDX10|DDX27|SMC4|TOR1AIP1|EIF2B3|MRPS22
anemia	Diseases of the blood and blood-forming organs and certain disorders involving the immune mechanism	0.0270603	8.45923e-07	2.21166e-05	NTPCR|GNL3|TRMT1|GNL2|CBWD1|RRAS|ABCD3|MEPCE|PRKAR1A|ERAL1|SRPRB|SPATA5L1|SPATA5|LIG3|NVL|LARP1B|NOP2|TFB2M|RFC3|AFG3L2|YTHDF1|DARS2|DICER1|CLPB|YME1L1|KIF7|TAF6L|RARS2|SMC3|CCT6B|RFC5|DDX23|DDX20|DDX10|FAR1|OSBPL5|TOP2B|NUP107|MTHFD1L|WDR33|CDIPT|CDC45|RANBP1|PSD3|USP54|ETNPPL|SPTLC1
respiratory syncytial virus infectious disease	Certain infectious and parasitic diseases	0.0269788	6.93098e-09	2.87437e-07	NTPCR|GNL3|TRMT1|GNL2|CBWD1|RRAS|ABCD3|MEPCE|PRKAR1A|ERAL1|SRPRB|SPATA5L1|SPATA5|LIG3|NVL|LARP1B|NOP2|TFB2M|RFC3|AFG3L2|YTHDF1|DARS2|DICER1|CLPB|YME1L1|KIF7|TAF6L|RARS2|GALK1|SMC3|CCT6B|NOA1|HLTF|DAP3|ARAF|RFC5|DDX23|DDX20|DDX10|FAR1|DDX18|EHMT2|SMC1A|DHX36|DDX27|ALDH3A2|DDX1|SMC4|NDUFS2|SRPK1|DNM1|SQSTM1|TOR1AIP1|CARM1|BBX|TOP2B|SLC27A4|SNW1|MOV10|ASPH|HNRNPUL2|PFKM|MTHFD1L|EXOSC9|UPF1|HADHB|MCM…
hairy cell leukemia	Neoplasms	0.0269311	3.24598e-09	1.42823e-07	NTPCR|GNL3|TRMT1|GNL2|CBWD1|RRAS|ABCD3|MEPCE|PRKAR1A|ERAL1|SRPRB|SPATA5L1|SPATA5|LIG3|NVL|LARP1B|NOP2|TFB2M|RFC3|AFG3L2|YTHDF1|DARS2|DICER1|CLPB|YME1L1|KIF7|TAF6L|RARS2|GALK1|SMC3|CCT6B|NOA1|HLTF|DAP3|ARAF|RFC5|DDX23|DDX20|DDX10|FAR1|DDX18|EHMT2|SMC1A|DHX36|DDX27|ALDH3A2|DDX1|SMC4|NDUFS2|SRPK1|DNM1|SQSTM1|TOR1AIP1|CARM1|MCM3AP|BBX|HK1|OSBPL5|TOP2B|SLC27A4|SNW1|MOV10|ASPH|HNRNPUL2|PFKM|TECR|MTHFD1…
X-linked hyper IgM syndrome	Certain infectious and parasitic diseases	0.0269231	4.61759e-09	1.96003e-07	NTPCR|GNL3|TRMT1|GNL2|CBWD1|RRAS|ABCD3|MEPCE|PRKAR1A|ERAL1|SRPRB|SPATA5L1|SPATA5|LIG3|NVL|LARP1B|NOP2|TFB2M|RFC3|AFG3L2|YTHDF1|DARS2|DICER1|CLPB|YME1L1|KIF7|TAF6L|RARS2|GALK1|SMC3|CCT6B|NOA1|HLTF|DAP3|ARAF|RFC5|DDX23|DDX20|DDX10|FAR1|DDX18|EHMT2|SMC1A|DHX36|DDX27|ALDH3A2|DDX1|SMC4|NDUFS2|SRPK1|DNM1|SQSTM1|TOR1AIP1|CARM1|MCM3AP|BBX|HK1|OSBPL5|TOP2B|SLC27A4|SNW1|MOV10|ASPH|HNRNPUL2|NUP107|PFKM|EXOS…
hemoglobin C disease	Diseases of the blood and blood-forming organs and certain disorders involving the immune mechanism	0.0268032	8.52683e-09	3.496e-07	NTPCR|GNL3|TRMT1|GNL2|CBWD1|RRAS|ABCD3|MEPCE|PRKAR1A|ERAL1|SRPRB|SPATA5L1|SPATA5|LIG3|NVL|LARP1B|NOP2|TFB2M|RFC3|AFG3L2|YTHDF1|DARS2|DICER1|CLPB|YME1L1|KIF7|TAF6L|RARS2|GALK1|SMC3|CCT6B|NOA1|HLTF|DAP3|ARAF|RFC5|DDX23|DDX20|DDX10|FAR1|DDX18|EHMT2|SMC1A|DHX36|DDX27|ALDH3A2|DDX1|SMC4|NDUFS2|SRPK1|DNM1|SQSTM1|TOR1AIP1|CARM1|MCM3AP|BBX|HK1|TOP2B|SLC27A4|SNW1|MOV10|ASPH|HNRNPUL2|PFKM|MTHFD1L|EXOSC9|UPF…
exanthem	Symptoms, signs and abnormal clinical and laboratory findings, not elsewhere classified	0.0267651	2.12973e-06	5.29935e-05	NTPCR|GNL3|TRMT1|GNL2|CBWD1|RRAS|ABCD3|MEPCE|PRKAR1A|ERAL1|SRPRB|SPATA5L1|SPATA5|LIG3|NVL|LARP1B|TFB2M|RFC3|AFG3L2|YTHDF1|DARS2|YME1L1|KIF7|TAF6L|GALK1|NOA1|HLTF|DAP3|ARAF|DNM1|SQSTM1|MCM3AP|OSBPL5|CDIPT|RANBP1|PIK3R1|USP54|ASPH|GGT7
sarcoma	Neoplasms	0.0267254	2.15586e-07	6.22267e-06	NTPCR|GNL3|TRMT1|GNL2|CBWD1|RRAS|ABCD3|MEPCE|PRKAR1A|ERAL1|SRPRB|SPATA5L1|SPATA5|LIG3|NVL|LARP1B|NOP2|TFB2M|RFC3|AFG3L2|YTHDF1|DARS2|DICER1|CLPB|YME1L1|KIF7|TAF6L|RARS2|GALK1|SMC3|CCT6B|NOA1|HLTF|DAP3|ARAF|RFC5|DDX23|DDX20|DDX10|FAR1|DDX18|EHMT2|SMC1A|DHX36|SMC4|SRPK1|DNM1|SQSTM1|TOR1AIP1|MCM3AP|OSBPL5|TOP2B|TECR|MTHFD1L|TOP2A|PASK|EIF2B3|CSNK1G3|IRAK1|JAK1|STK4|STK3|RAF1|PPP6R3
thalassemia	Diseases of the blood and blood-forming organs and certain disorders involving the immune mechanism	0.02672	6.87701e-09	2.87437e-07	NTPCR|GNL3|TRMT1|GNL2|CBWD1|RRAS|ABCD3|MEPCE|PRKAR1A|ERAL1|SRPRB|SPATA5L1|SPATA5|LIG3|NVL|LARP1B|NOP2|TFB2M|RFC3|AFG3L2|YTHDF1|DARS2|DICER1|CLPB|YME1L1|KIF7|TAF6L|RARS2|GALK1|SMC3|CCT6B|NOA1|HLTF|DAP3|ARAF|RFC5|DDX23|DDX20|DDX10|FAR1|DDX18|EHMT2|SMC1A|DHX36|DDX27|ALDH3A2|DDX1|SMC4|NDUFS2|SRPK1|DNM1|SQSTM1|TOR1AIP1|CARM1|MCM3AP|BBX|HK1|TOP2B|SLC27A4|SNW1|MOV10|ASPH|HNRNPUL2|PFKM|MTHFD1L|EXOSC9|UPF…
hypobetalipoproteinemia	Endocrine, nutritional and metabolic diseases	0.0266917	1.08152e-06	2.74797e-05	NTPCR|GNL3|GNL2|CBWD1|RRAS|ABCD3|MEPCE|PRKAR1A|ERAL1|SRPRB|SPATA5L1|SPATA5|LIG3|NVL|LARP1B|TFB2M|RFC3|AFG3L2|DARS2|DICER1|CLPB|YME1L1|KIF7|TAF6L|GALK1|SMC3|CCT6B|NOA1|HLTF|DAP3|ARAF|RFC5|DDX23|DDX20|DDX10|FAR1|DDX18|SMC1A|DHX36|DDX27|ALDH3A2|DDX1|SMC4|NDUFS2|SRPK1|TOR1AIP1|OSBPL5|CDIPT|ACAD9|RANBP1
genital herpes	Certain infectious and parasitic diseases	0.0266137	4.24607e-09	1.84576e-07	NTPCR|GNL3|TRMT1|GNL2|CBWD1|RRAS|ABCD3|MEPCE|PRKAR1A|ERAL1|SRPRB|SPATA5L1|SPATA5|LIG3|NVL|LARP1B|NOP2|TFB2M|RFC3|AFG3L2|YTHDF1|DARS2|DICER1|CLPB|YME1L1|KIF7|TAF6L|RARS2|GALK1|SMC3|CCT6B|NOA1|HLTF|DAP3|ARAF|RFC5|DDX23|DDX20|DDX10|FAR1|DDX18|EHMT2|SMC1A|DHX36|DDX27|ALDH3A2|DDX1|SMC4|NDUFS2|SRPK1|DNM1|SQSTM1|TOR1AIP1|CARM1|MCM3AP|BBX|HK1|TOP2B|SLC27A4|SNW1|MOV10|ASPH|HNRNPUL2|PFKM|MTHFD1L|EXOSC9|UPF…
medullomyoblastoma	Neoplasms	0.0265957	6.62638e-07	1.78418e-05	NTPCR|GNL3|TRMT1|GNL2|CBWD1|RRAS|ABCD3|MEPCE|PRKAR1A|ERAL1|SRPRB|SPATA5L1|SPATA5|LIG3|NVL|LARP1B|NOP2|TFB2M|RFC3|AFG3L2|YTHDF1|DARS2|DICER1|CLPB|YME1L1|KIF7|TAF6L|RARS2|GALK1|SMC3|CCT6B|NOA1|ARAF|RFC5|DDX23|DDX20|DDX10|EHMT2|DDX1|NDUFS2|DHX36|CARM1|OSBPL5|SLC27A4|SNW1|MOV10|ASPH|NUP107|UPF1|HADHB|WDR33|CDIPT|RANBP1|HNRNPCL1|ARHGEF2|EIF2B1|FARP1|IRS1|PLD1|PDCD11
childhood medulloblastoma	Neoplasms	0.0265957	6.62638e-07	1.78418e-05	NTPCR|GNL3|TRMT1|GNL2|CBWD1|RRAS|ABCD3|MEPCE|PRKAR1A|ERAL1|SRPRB|SPATA5L1|SPATA5|LIG3|NVL|LARP1B|NOP2|TFB2M|RFC3|AFG3L2|YTHDF1|DARS2|DICER1|CLPB|YME1L1|KIF7|TAF6L|RARS2|GALK1|SMC3|CCT6B|NOA1|ARAF|RFC5|DDX23|DDX20|DDX10|EHMT2|DDX1|NDUFS2|DHX36|CARM1|OSBPL5|SLC27A4|SNW1|MOV10|ASPH|NUP107|UPF1|HADHB|WDR33|CDIPT|RANBP1|HNRNPCL1|ARHGEF2|EIF2B1|FARP1|IRS1|PLD1|PDCD11
adult medulloblastoma	Neoplasms	0.0265957	6.62638e-07	1.78418e-05	NTPCR|GNL3|TRMT1|GNL2|CBWD1|RRAS|ABCD3|MEPCE|PRKAR1A|ERAL1|SRPRB|SPATA5L1|SPATA5|LIG3|NVL|LARP1B|NOP2|TFB2M|RFC3|AFG3L2|YTHDF1|DARS2|DICER1|CLPB|YME1L1|KIF7|TAF6L|RARS2|GALK1|SMC3|CCT6B|NOA1|ARAF|RFC5|DDX23|DDX20|DDX10|EHMT2|DDX1|NDUFS2|DHX36|CARM1|OSBPL5|SLC27A4|SNW1|MOV10|ASPH|NUP107|UPF1|HADHB|WDR33|CDIPT|RANBP1|HNRNPCL1|ARHGEF2|EIF2B1|FARP1|IRS1|PLD1|PDCD11
anterior uveitis	Diseases of the eye and adnexa	0.0265806	9.98065e-08	2.95165e-06	NTPCR|GNL3|GNL2|CBWD1|RRAS|PRKAR1A|ERAL1|SRPRB|LIG3|AFG3L2|YTHDF1|CCT6B|NOA1|HLTF|DAP3|DNM1|SQSTM1|MCM3AP|HK1|OSBPL5|NUP107|WDR33|CDIPT|CDC45|RANBP1|PSD3|ASPH|EIF2B1|ATP6V1H|TTC27|STAU2|FARP1|NUP205|USP15|PCID2|COPE|IRS1|PLD1|PUM1|STAU1|STIP1|PTCD3|KPNA2|SNRNP70|UBTD1|KPNA4|CPSF2|LARP7|FXR1|SRSF11|RBMX|KPNA6|KPNA1|ARMC6|P4HA1|IRS2|PDCD11|ESYT2|CPS1|SLC25A22|FKBP8|RTCB|FASTKD2
multiple myeloma	Neoplasms	0.0264685	4.58904e-08	1.49165e-06	NTPCR|GNL3|TRMT1|GNL2|CBWD1|RRAS|ABCD3|MEPCE|PRKAR1A|ERAL1|SRPRB|SPATA5L1|SPATA5|LIG3|NVL|LARP1B|NOP2|TFB2M|RFC3|AFG3L2|YTHDF1|DARS2|DICER1|CLPB|YME1L1|KIF7|TAF6L|RARS2|GALK1|SMC3|CCT6B|NOA1|HLTF|DAP3|ARAF|RFC5|DDX23|DDX20|DDX10|FAR1|DDX18|EHMT2|SMC1A|DHX36|DDX27|ALDH3A2|DDX1|SMC4|NDUFS2|SRPK1|DNM1|SQSTM1|TOR1AIP1|CARM1|MCM3AP|BBX|HK1|TOP2B|SLC27A4|SNW1|MOV10|ASPH|HNRNPUL2|PFKM|TECR|EXOSC9|UPF1|H…
Kaposi's sarcoma	Neoplasms	0.0264516	7.33115e-07	1.95932e-05	NTPCR|GNL3|TRMT1|GNL2|CBWD1|RRAS|ABCD3|MEPCE|PRKAR1A|ERAL1|SRPRB|SPATA5L1|SPATA5|LIG3|NVL|LARP1B|NOP2|TFB2M|RFC3|AFG3L2|YTHDF1|DARS2|DICER1|CLPB|YME1L1|KIF7|TAF6L|RARS2|GALK1|SMC3|CCT6B|NOA1|HLTF|DAP3|ARAF|RFC5|FAR1|SMC4|SRPK1|DNM1|SQSTM1|TOR1AIP1|MCM3AP|OSBPL5|TOP2B|TECR|TOP2A|PASK|WDR33|CDC45|CSNK1G3|IRAK1|JAK1|STK4|STK3|RAF1|PPP6R3
chronic myeloid leukemia	Neoplasms	0.0264228	1.05753e-08	4.2395e-07	NTPCR|GNL3|GNL2|CBWD1|RRAS|ABCD3|TRMT1|MEPCE|PRKAR1A|ERAL1|SRPRB|SPATA5L1|SPATA5|LIG3|NVL|LARP1B|NOP2|TFB2M|RFC3|AFG3L2|YTHDF1|DARS2|DICER1|CLPB|YME1L1|KIF7|TAF6L|RARS2|GALK1|SMC3|CCT6B|NOA1|HLTF|DAP3|ARAF|RFC5|DDX23|DDX20|DDX10|FAR1|DDX18|SMC1A|DHX36|DDX27|ALDH3A2|DDX1|SMC4|NDUFS2|SRPK1|DNM1|SQSTM1|TOR1AIP1|CARM1|MCM3AP|BBX|HK1|TOP2B|SLC27A4|SNW1|MOV10|ASPH|HNRNPUL2|PFKM|EXOSC9|UPF1|HADHB|TOP2A|…
indolent systemic mastocytosis	Neoplasms	0.0263395	4.63407e-08	1.49283e-06	NTPCR|GNL3|TRMT1|GNL2|CBWD1|RRAS|ABCD3|MEPCE|PRKAR1A|ERAL1|SRPRB|SPATA5L1|SPATA5|LIG3|NVL|LARP1B|NOP2|TFB2M|RFC3|AFG3L2|YTHDF1|DARS2|DICER1|CLPB|YME1L1|KIF7|TAF6L|RARS2|GALK1|SMC3|CCT6B|NOA1|HLTF|DAP3|ARAF|RFC5|DDX23|DDX20|DDX10|FAR1|DDX18|EHMT2|SMC1A|DHX36|DDX27|ALDH3A2|DDX1|SMC4|NDUFS2|SRPK1|SQSTM1|TOR1AIP1|CARM1|BBX|HK1|SLC27A4|SNW1|MOV10|ASPH|HNRNPUL2|PFKM|EXOSC9|UPF1|HADHB|MCM4|KRI1|PASK|WDR…
obsolete leukemoid reaction	Neoplasms	0.0263158	2.50938e-08	8.30627e-07	NTPCR|GNL3|TRMT1|GNL2|CBWD1|RRAS|ABCD3|MEPCE|PRKAR1A|ERAL1|SRPRB|SPATA5L1|SPATA5|LIG3|NVL|LARP1B|NOP2|TFB2M|RFC3|AFG3L2|YTHDF1|DARS2|DICER1|CLPB|YME1L1|KIF7|TAF6L|RARS2|GALK1|SMC3|CCT6B|NOA1|HLTF|DAP3|ARAF|RFC5|DDX23|DDX20|DDX10|FAR1|DDX18|EHMT2|SMC1A|DHX36|DDX27|ALDH3A2|DDX1|SMC4|NDUFS2|SRPK1|DNM1|SQSTM1|TOR1AIP1|CARM1|MCM3AP|BBX|HK1|TOP2B|SLC27A4|SNW1|MOV10|ASPH|HNRNPUL2|PFKM|MTHFD1L|UPF1|HADHB…
T-cell leukemia	Neoplasms	0.0262836	1.6589e-08	5.7003e-07	NTPCR|GNL3|GNL2|CBWD1|RRAS|ABCD3|MEPCE|PRKAR1A|ERAL1|SRPRB|SPATA5L1|SPATA5|LIG3|NVL|LARP1B|TFB2M|RFC3|AFG3L2|YTHDF1|DARS2|DICER1|CLPB|YME1L1|KIF7|TAF6L|RARS2|GALK1|SMC3|CCT6B|NOA1|HLTF|DAP3|ARAF|RFC5|DDX23|DDX20|DDX10|FAR1|DDX18|SMC1A|DHX36|DDX27|ALDH3A2|DDX1|SMC4|NDUFS2|SRPK1|DNM1|SQSTM1|TOR1AIP1|CARM1|MCM3AP|BBX|HK1|OSBPL5|TOP2B|SLC27A4|SNW1|MOV10|ASPH|HNRNPUL2|NUP107|PFKM|MTHFD1L|EXOSC9|UPF1|H…
hemoglobinuria	Symptoms, signs and abnormal clinical and laboratory findings, not elsewhere classified	0.026178	5.08135e-08	1.59422e-06	NTPCR|GNL3|TRMT1|GNL2|CBWD1|RRAS|ABCD3|MEPCE|PRKAR1A|ERAL1|SRPRB|SPATA5L1|SPATA5|LIG3|NVL|LARP1B|NOP2|TFB2M|RFC3|AFG3L2|YTHDF1|DARS2|DICER1|CLPB|YME1L1|KIF7|TAF6L|RARS2|GALK1|SMC3|CCT6B|NOA1|HLTF|DAP3|ARAF|RFC5|DDX23|DDX20|DDX10|FAR1|DDX18|SMC1A|DHX36|DDX27|ALDH3A2|DDX1|SMC4|NDUFS2|SRPK1|DNM1|SQSTM1|TOR1AIP1|CARM1|MCM3AP|BBX|HK1|TOP2B|SLC27A4|SNW1|MOV10|ASPH|HNRNPUL2|PFKM|MTHFD1L|UPF1|HADHB|MCM4|…
leukemia	Neoplasms	0.0261307	2.2022e-08	7.35698e-07	NTPCR|GNL3|TRMT1|GNL2|CBWD1|RRAS|ABCD3|MEPCE|PRKAR1A|ERAL1|SRPRB|SPATA5L1|SPATA5|LIG3|NVL|LARP1B|NOP2|TFB2M|RFC3|AFG3L2|YTHDF1|DARS2|DICER1|CLPB|YME1L1|KIF7|TAF6L|RARS2|GALK1|SMC3|CCT6B|NOA1|HLTF|DAP3|ARAF|RFC5|DDX23|DDX20|DDX10|FAR1|DDX18|EHMT2|SMC1A|DHX36|DDX27|ALDH3A2|DDX1|SMC4|NDUFS2|SRPK1|DNM1|SQSTM1|TOR1AIP1|CARM1|MCM3AP|BBX|HK1|OSBPL5|TOP2B|SLC27A4|SNW1|MOV10|ASPH|HNRNPUL2|NUP107|PFKM|TECR…
aplastic anemia	Diseases of the blood and blood-forming organs and certain disorders involving the immune mechanism	0.0261242	4.78747e-08	1.51519e-06	NTPCR|GNL3|TRMT1|GNL2|CBWD1|RRAS|ABCD3|MEPCE|PRKAR1A|ERAL1|SRPRB|SPATA5L1|SPATA5|LIG3|NVL|LARP1B|NOP2|TFB2M|RFC3|AFG3L2|YTHDF1|DARS2|DICER1|CLPB|YME1L1|KIF7|TAF6L|RARS2|GALK1|SMC3|CCT6B|NOA1|HLTF|DAP3|ARAF|RFC5|DDX23|DDX20|DDX10|FAR1|DDX18|EHMT2|SMC1A|DHX36|DDX27|ALDH3A2|DDX1|SMC4|NDUFS2|SRPK1|DNM1|TOR1AIP1|CARM1|MCM3AP|BBX|HK1|TOP2B|SLC27A4|SNW1|MOV10|ASPH|HNRNPUL2|PFKM|MTHFD1L|UPF1|HADHB|TOP2A|…
alveolar soft part sarcoma	Neoplasms	0.0261239	9.76041e-07	2.49756e-05	NTPCR|GNL3|TRMT1|GNL2|CBWD1|RRAS|ABCD3|MEPCE|PRKAR1A|ERAL1|SRPRB|SPATA5L1|SPATA5|LIG3|NVL|LARP1B|NOP2|TFB2M|RFC3|AFG3L2|YTHDF1|DARS2|DICER1|CLPB|YME1L1|KIF7|TAF6L|RARS2|GALK1|SMC3|CCT6B|NOA1|HLTF|DAP3|ARAF|RFC5|DDX23|DDX20|DDX10|EHMT2|SMC4|SRPK1|DNM1|SQSTM1|TOR1AIP1|CARM1|MCM3AP|TOP2B|PASK|WDR33|EIF2B3|PRKACA|CSNK1G3|IRAK1|JAK1|STK4|STK3|MRPS22|RAF1|PPP6R3
Wolff-Parkinson-White syndrome	Diseases of the circulatory system	0.0260239	6.06773e-08	1.88727e-06	NTPCR|GNL3|TRMT1|GNL2|CBWD1|RRAS|ABCD3|MEPCE|PRKAR1A|ERAL1|SRPRB|SPATA5L1|SPATA5|LIG3|NVL|LARP1B|NOP2|TFB2M|RFC3|AFG3L2|YTHDF1|DARS2|DICER1|CLPB|YME1L1|KIF7|TAF6L|RARS2|GALK1|SMC3|CCT6B|NOA1|HLTF|DAP3|ARAF|RFC5|DDX23|DDX20|DDX10|FAR1|DDX18|EHMT2|SMC1A|DHX36|DDX27|ALDH3A2|DDX1|SMC4|NDUFS2|SRPK1|DNM1|SQSTM1|TOR1AIP1|CARM1|MCM3AP|BBX|HK1|TOP2B|SLC27A4|SNW1|MOV10|ASPH|HNRNPUL2|PFKM|EXOSC9|UPF1|HADHB|…
fibrosarcoma	Neoplasms	0.0260146	2.50832e-06	6.11487e-05	NTPCR|GNL3|TRMT1|GNL2|CBWD1|RRAS|ABCD3|MEPCE|PRKAR1A|ERAL1|SRPRB|SPATA5L1|SPATA5|LIG3|NVL|LARP1B|NOP2|TFB2M|RFC3|AFG3L2|YTHDF1|DARS2|DICER1|CLPB|YME1L1|KIF7|TAF6L|RARS2|GALK1|SMC3|CCT6B|NOA1|HLTF|DAP3|ARAF|RFC5|DDX23|DDX20|DDX10|SMC4|SRPK1|TOR1AIP1|CARM1|TOP2B|PASK|WDR33|CSNK1G3|IRAK1|JAK1|STK4|STK3|PPP6R3
synovial sarcoma	Neoplasms	0.025966	1.4933e-06	3.74155e-05	NTPCR|GNL3|TRMT1|GNL2|CBWD1|RRAS|ABCD3|MEPCE|PRKAR1A|ERAL1|SRPRB|SPATA5L1|SPATA5|LIG3|NVL|LARP1B|NOP2|TFB2M|RFC3|AFG3L2|YTHDF1|DARS2|DICER1|CLPB|YME1L1|KIF7|TAF6L|RARS2|GALK1|SMC3|CCT6B|NOA1|HLTF|DAP3|ARAF|RFC5|DDX23|DDX20|DDX10|FAR1|SMC4|SRPK1|DNM1|SQSTM1|TOR1AIP1|CARM1|TOP2B|PASK|WDR33|EIF2B3|PRKACA|CSNK1G3|IRAK1|JAK1|STK4|STK3|MRPS22|RAF1|PPP6R3
adrenoleukodystrophy	Diseases of the nervous system	0.0257642	8.69695e-06	0.000205089	TRMT1|GNL2|CBWD1|ABCD3|NOP2|AFG3L2|YTHDF1|DARS2|DICER1|CLPB|YME1L1|KIF7|RARS2|SMC3|RFC5|RFC3|CCT6B|DDX23|DDX20|DDX10|FAR1|DDX18|EHMT2|SMC1A|DHX36|DDX27|ALDH3A2|DDX1|SMC4|NDUFS2|CARM1|BBX|OSBPL5|NUP107|TECR|CDIPT|CDC45|RANBP1|ULBP2|USP54|DPYSL2|GGT7
vasculitis	Diseases of the musculoskeletal system and connective tissue	0.0257458	7.47196e-06	0.000179725	NTPCR|GNL3|TRMT1|GNL2|CBWD1|RRAS|ABCD3|MEPCE|PRKAR1A|ERAL1|SRPRB|SPATA5L1|SPATA5|LIG3|NVL|LARP1B|NOP2|TFB2M|RFC3|AFG3L2|YTHDF1|DARS2|DICER1|CLPB|YME1L1|KIF7|TAF6L|GALK1|SMC3|NOA1|HLTF|DAP3|ARAF|DNM1|SQSTM1|TOR1AIP1|MCM3AP|OSBPL5|NUP107|MTHFD1L|CDIPT|TRIM8|RANBP1|PSD3|PITPNM1|GGT7
myelodysplastic syndrome	Neoplasms	0.0257043	9.8928e-08	2.94985e-06	NTPCR|GNL3|TRMT1|GNL2|CBWD1|RRAS|ABCD3|MEPCE|PRKAR1A|ERAL1|SRPRB|SPATA5L1|SPATA5|LIG3|NVL|LARP1B|NOP2|TFB2M|RFC3|AFG3L2|YTHDF1|DARS2|DICER1|CLPB|YME1L1|KIF7|TAF6L|RARS2|GALK1|SMC3|CCT6B|NOA1|HLTF|DAP3|ARAF|RFC5|DDX23|DDX20|DDX10|FAR1|DDX18|EHMT2|SMC1A|DHX36|DDX27|ALDH3A2|DDX1|SMC4|NDUFS2|SRPK1|DNM1|SQSTM1|TOR1AIP1|CARM1|MCM3AP|BBX|HK1|OSBPL5|TOP2B|SLC27A4|SNW1|MOV10|ASPH|HNRNPUL2|NUP107|PFKM|EXOS…
subacute monocytic leukemia	Neoplasms	0.0256636	1.59556e-08	5.53535e-07	NTPCR|GNL3|TRMT1|GNL2|CBWD1|RRAS|ABCD3|MEPCE|PRKAR1A|ERAL1|SRPRB|SPATA5L1|SPATA5|LIG3|NVL|LARP1B|NOP2|TFB2M|RFC3|AFG3L2|YTHDF1|DARS2|DICER1|CLPB|YME1L1|KIF7|TAF6L|RARS2|GALK1|SMC3|CCT6B|NOA1|HLTF|DAP3|ARAF|RFC5|DDX23|DDX20|DDX10|FAR1|DDX18|EHMT2|SMC1A|DHX36|DDX27|ALDH3A2|DDX1|SMC4|NDUFS2|SRPK1|DNM1|SQSTM1|TOR1AIP1|CARM1|MCM3AP|BBX|HK1|TOP2B|SLC27A4|SNW1|MOV10|ASPH|HNRNPUL2|PFKM|MTHFD1L|EXOSC9|UPF…
subacute leukemia	Neoplasms	0.0256636	1.59556e-08	5.53535e-07	NTPCR|GNL3|TRMT1|GNL2|CBWD1|RRAS|ABCD3|MEPCE|PRKAR1A|ERAL1|SRPRB|SPATA5L1|SPATA5|LIG3|NVL|LARP1B|NOP2|TFB2M|RFC3|AFG3L2|YTHDF1|DARS2|DICER1|CLPB|YME1L1|KIF7|TAF6L|RARS2|GALK1|SMC3|CCT6B|NOA1|HLTF|DAP3|ARAF|RFC5|DDX23|DDX20|DDX10|FAR1|DDX18|EHMT2|SMC1A|DHX36|DDX27|ALDH3A2|DDX1|SMC4|NDUFS2|SRPK1|DNM1|SQSTM1|TOR1AIP1|CARM1|MCM3AP|BBX|HK1|TOP2B|SLC27A4|SNW1|MOV10|ASPH|HNRNPUL2|PFKM|MTHFD1L|EXOSC9|UPF…
splenic manifestation of hairy cell leukemia	Neoplasms	0.0256636	1.59556e-08	5.53535e-07	NTPCR|GNL3|TRMT1|GNL2|CBWD1|RRAS|ABCD3|MEPCE|PRKAR1A|ERAL1|SRPRB|SPATA5L1|SPATA5|LIG3|NVL|LARP1B|NOP2|TFB2M|RFC3|AFG3L2|YTHDF1|DARS2|DICER1|CLPB|YME1L1|KIF7|TAF6L|RARS2|GALK1|SMC3|CCT6B|NOA1|HLTF|DAP3|ARAF|RFC5|DDX23|DDX20|DDX10|FAR1|DDX18|EHMT2|SMC1A|DHX36|DDX27|ALDH3A2|DDX1|SMC4|NDUFS2|SRPK1|DNM1|SQSTM1|TOR1AIP1|CARM1|MCM3AP|BBX|HK1|TOP2B|SLC27A4|SNW1|MOV10|ASPH|HNRNPUL2|PFKM|MTHFD1L|EXOSC9|UPF…
intrapelvic lymph node leukemic reticuloendotheliosis	Neoplasms	0.0256636	1.59556e-08	5.53535e-07	NTPCR|GNL3|TRMT1|GNL2|CBWD1|RRAS|ABCD3|MEPCE|PRKAR1A|ERAL1|SRPRB|SPATA5L1|SPATA5|LIG3|NVL|LARP1B|NOP2|TFB2M|RFC3|AFG3L2|YTHDF1|DARS2|DICER1|CLPB|YME1L1|KIF7|TAF6L|RARS2|GALK1|SMC3|CCT6B|NOA1|HLTF|DAP3|ARAF|RFC5|DDX23|DDX20|DDX10|FAR1|DDX18|EHMT2|SMC1A|DHX36|DDX27|ALDH3A2|DDX1|SMC4|NDUFS2|SRPK1|DNM1|SQSTM1|TOR1AIP1|CARM1|MCM3AP|BBX|HK1|TOP2B|SLC27A4|SNW1|MOV10|ASPH|HNRNPUL2|PFKM|MTHFD1L|EXOSC9|UPF…
intra-abdominal lymph node mast cell malignancy	Neoplasms	0.0256636	1.59556e-08	5.53535e-07	NTPCR|GNL3|TRMT1|GNL2|CBWD1|RRAS|ABCD3|MEPCE|PRKAR1A|ERAL1|SRPRB|SPATA5L1|SPATA5|LIG3|NVL|LARP1B|NOP2|TFB2M|RFC3|AFG3L2|YTHDF1|DARS2|DICER1|CLPB|YME1L1|KIF7|TAF6L|RARS2|GALK1|SMC3|CCT6B|NOA1|HLTF|DAP3|ARAF|RFC5|DDX23|DDX20|DDX10|FAR1|DDX18|EHMT2|SMC1A|DHX36|DDX27|ALDH3A2|DDX1|SMC4|NDUFS2|SRPK1|DNM1|SQSTM1|TOR1AIP1|CARM1|MCM3AP|BBX|HK1|TOP2B|SLC27A4|SNW1|MOV10|ASPH|HNRNPUL2|PFKM|MTHFD1L|EXOSC9|UPF…
chronic erythremia	Neoplasms	0.0256636	1.59556e-08	5.53535e-07	NTPCR|GNL3|TRMT1|GNL2|CBWD1|RRAS|ABCD3|MEPCE|PRKAR1A|ERAL1|SRPRB|SPATA5L1|SPATA5|LIG3|NVL|LARP1B|NOP2|TFB2M|RFC3|AFG3L2|YTHDF1|DARS2|DICER1|CLPB|YME1L1|KIF7|TAF6L|RARS2|GALK1|SMC3|CCT6B|NOA1|HLTF|DAP3|ARAF|RFC5|DDX23|DDX20|DDX10|FAR1|DDX18|EHMT2|SMC1A|DHX36|DDX27|ALDH3A2|DDX1|SMC4|NDUFS2|SRPK1|DNM1|SQSTM1|TOR1AIP1|CARM1|MCM3AP|BBX|HK1|TOP2B|SLC27A4|SNW1|MOV10|ASPH|HNRNPUL2|PFKM|MTHFD1L|EXOSC9|UPF…
central nervous system lymphoma	Diseases of the nervous system	0.0256636	1.59556e-08	5.53535e-07	NTPCR|GNL3|TRMT1|GNL2|CBWD1|RRAS|ABCD3|MEPCE|PRKAR1A|ERAL1|SRPRB|SPATA5L1|SPATA5|LIG3|NVL|LARP1B|NOP2|TFB2M|RFC3|AFG3L2|YTHDF1|DARS2|DICER1|CLPB|YME1L1|KIF7|TAF6L|RARS2|GALK1|SMC3|CCT6B|NOA1|HLTF|DAP3|ARAF|RFC5|DDX23|DDX20|DDX10|FAR1|DDX18|EHMT2|SMC1A|DHX36|DDX27|ALDH3A2|DDX1|SMC4|NDUFS2|SRPK1|DNM1|SQSTM1|TOR1AIP1|CARM1|MCM3AP|BBX|HK1|TOP2B|SLC27A4|SNW1|MOV10|ASPH|HNRNPUL2|PFKM|MTHFD1L|EXOSC9|UPF…
viral pneumonia	Diseases of the respiratory system	0.0256162	1.32654e-05	0.000306805	NTPCR|GNL3|TRMT1|GNL2|CBWD1|RRAS|ABCD3|MEPCE|PRKAR1A|ERAL1|SRPRB|SPATA5L1|SPATA5|LIG3|NVL|LARP1B|NOP2|TFB2M|RFC3|AFG3L2|YTHDF1|DARS2|DICER1|CLPB|YME1L1|KIF7|TAF6L|GALK1|NOA1|HLTF|DAP3|ARAF|DNM1|SQSTM1|MCM3AP|OSBPL5|NUP107|TOP2A
Crouzon syndrome	Congenital malformations, deformations and chromosomal abnormalities	0.0255229	7.64657e-08	2.33804e-06	NTPCR|GNL3|TRMT1|GNL2|CBWD1|RRAS|ABCD3|MEPCE|PRKAR1A|ERAL1|SRPRB|SPATA5L1|SPATA5|LIG3|NVL|LARP1B|NOP2|TFB2M|RFC3|AFG3L2|YTHDF1|DARS2|DICER1|CLPB|YME1L1|KIF7|TAF6L|RARS2|GALK1|SMC3|CCT6B|NOA1|HLTF|DAP3|ARAF|RFC5|DDX23|DDX20|DDX10|FAR1|DDX18|EHMT2|SMC1A|DHX36|DDX27|ALDH3A2|DDX1|SMC4|NDUFS2|SRPK1|DNM1|SQSTM1|TOR1AIP1|CARM1|MCM3AP|BBX|HK1|TOP2B|SLC27A4|SNW1|MOV10|ASPH|HNRNPUL2|PFKM|MTHFD1L|EXOSC9|UPF…
plasma cell leukemia	Neoplasms	0.02548	3.81866e-08	1.25252e-06	NTPCR|GNL3|TRMT1|GNL2|CBWD1|RRAS|ABCD3|MEPCE|PRKAR1A|ERAL1|SRPRB|SPATA5L1|SPATA5|LIG3|NVL|LARP1B|NOP2|TFB2M|RFC3|AFG3L2|YTHDF1|DARS2|DICER1|CLPB|YME1L1|KIF7|TAF6L|RARS2|GALK1|SMC3|CCT6B|NOA1|HLTF|DAP3|ARAF|RFC5|DDX23|DDX20|DDX10|FAR1|DDX18|EHMT2|SMC1A|DHX36|DDX27|ALDH3A2|DDX1|SMC4|NDUFS2|SRPK1|DNM1|SQSTM1|TOR1AIP1|CARM1|MCM3AP|BBX|HK1|OSBPL5|TOP2B|SLC27A4|SNW1|MOV10|ASPH|HNRNPUL2|NUP107|PFKM|TECR…
uveal cancer	Diseases of the blood and blood-forming organs and certain disorders involving the immune mechanism	0.025436	8.46084e-06	0.000200834	TRMT1|CBWD1|NOP2|AFG3L2|YTHDF1|DARS2|DICER1|CLPB|YME1L1|KIF7|RARS2|SMC3|CCT6B|NOA1|HLTF|DAP3|ARAF|RFC5|RFC3|DDX23|DDX20|DDX10|FAR1|DDX18|EHMT2|SMC1A|DHX36|DDX27|ALDH3A2|DDX1|NDUFS2|SRPK1|DNM1|SQSTM1|MCM3AP|NUP107|EXOSC9|PASK|WDR33|PRKACA|CSNK1G3|IRAK1|JAK1|STK4|STK3|RAF1|PPP6R3
histiocytosis	Diseases of the blood and blood-forming organs and certain disorders involving the immune mechanism	0.0254105	1.30861e-07	3.8386e-06	NTPCR|GNL3|TRMT1|GNL2|CBWD1|RRAS|ABCD3|MEPCE|PRKAR1A|ERAL1|SRPRB|SPATA5L1|SPATA5|LIG3|NVL|LARP1B|NOP2|TFB2M|RFC3|AFG3L2|YTHDF1|DARS2|DICER1|CLPB|YME1L1|KIF7|TAF6L|RARS2|GALK1|SMC3|CCT6B|NOA1|HLTF|DAP3|ARAF|RFC5|DDX23|DDX20|DDX10|FAR1|DDX18|SMC1A|DHX36|DDX27|ALDH3A2|DDX1|SMC4|NDUFS2|SRPK1|DNM1|SQSTM1|TOR1AIP1|CARM1|MCM3AP|BBX|HK1|OSBPL5|TOP2B|SLC27A4|SNW1|MOV10|ASPH|HNRNPUL2|NUP107|PFKM|MTHFD1L|UP…
angiosarcoma	Neoplasms	0.0254042	2.02821e-05	0.000460237	NTPCR|GNL3|TRMT1|GNL2|CBWD1|RRAS|ABCD3|MEPCE|PRKAR1A|ERAL1|SRPRB|SPATA5L1|SPATA5|LIG3|NVL|LARP1B|NOP2|TFB2M|RFC3|DICER1|CLPB|RARS2|CCT6B|ARAF|RFC5|DDX23|DDX20|DDX10|TOP2B|WDR33
pyridoxine deficiency anemia	Endocrine, nutritional and metabolic diseases	0.0252406	0	0	NTPCR|GNL3|TRMT1|GNL2|CBWD1|ABCD3|MEPCE|ERAL1|SPATA5L1|SPATA5|LIG3|NVL|LARP1B|NOP2|RFC3|AFG3L2|YTHDF1|DARS2|DICER1|CLPB|YME1L1|KIF7|TAF6L|RARS2|GALK1|SMC3|CCT6B|NOA1|HLTF|DAP3|RFC5|DDX23|DDX20|DDX10|FAR1|DDX18|EHMT2|SMC1A|DHX36|DDX27|ALDH3A2|DDX1|SMC4|NDUFS2|SRPK1|DNM1|SQSTM1|CARM1|MCM3AP|BBX|HK1|OSBPL5|TOP2B|SLC27A4|SNW1|MOV10|ASPH|HNRNPUL2|PFKM|TECR|MTHFD1L|EXOSC9|UPF1|HADHB|MCM4|KRI1|PASK|CDIP…
juvenile myelomonocytic leukemia	Neoplasms	0.0252071	9.34247e-08	2.80897e-06	NTPCR|GNL3|TRMT1|GNL2|CBWD1|RRAS|ABCD3|MEPCE|PRKAR1A|ERAL1|SRPRB|SPATA5L1|SPATA5|LIG3|NVL|LARP1B|NOP2|TFB2M|RFC3|AFG3L2|YTHDF1|DARS2|DICER1|CLPB|YME1L1|KIF7|TAF6L|RARS2|GALK1|SMC3|CCT6B|NOA1|HLTF|DAP3|ARAF|RFC5|DDX23|DDX20|DDX10|FAR1|DDX18|EHMT2|SMC1A|DHX36|DDX27|ALDH3A2|DDX1|SMC4|NDUFS2|SRPK1|DNM1|SQSTM1|TOR1AIP1|CARM1|MCM3AP|BBX|HK1|OSBPL5|TOP2B|SLC27A4|SNW1|MOV10|ASPH|HNRNPUL2|NUP107|PFKM|TECR…
malignant mesothelioma	Neoplasms	0.0251432	8.37676e-06	0.000200155	NTPCR|GNL3|TRMT1|GNL2|CBWD1|RRAS|ABCD3|MEPCE|PRKAR1A|ERAL1|SRPRB|SPATA5L1|SPATA5|LIG3|NVL|LARP1B|NOP2|TFB2M|RFC3|AFG3L2|YTHDF1|DARS2|DICER1|CLPB|YME1L1|KIF7|TAF6L|RARS2|GALK1|SMC3|CCT6B|NOA1|HLTF|DAP3|ARAF|RFC5|SMC4|SRPK1|DNM1|SQSTM1|TOR1AIP1|MCM3AP|NUP107|PASK|WDR33|ZBTB24|PRKACA|CSNK1G3|IRAK1|JAK1|STK4|STK3|RAF1|PPP6R3
myeloid sarcoma	Neoplasms	0.025118	2.09698e-07	6.10155e-06	NTPCR|GNL3|TRMT1|GNL2|CBWD1|RRAS|ABCD3|MEPCE|PRKAR1A|ERAL1|SRPRB|SPATA5L1|SPATA5|LIG3|NVL|LARP1B|NOP2|TFB2M|RFC3|AFG3L2|YTHDF1|DARS2|DICER1|CLPB|YME1L1|KIF7|TAF6L|RARS2|GALK1|SMC3|CCT6B|NOA1|HLTF|DAP3|ARAF|RFC5|DDX23|DDX20|DDX10|FAR1|DDX18|EHMT2|SMC1A|DHX36|DDX27|ALDH3A2|DDX1|SMC4|NDUFS2|SRPK1|DNM1|SQSTM1|TOR1AIP1|CARM1|MCM3AP|BBX|HK1|OSBPL5|TOP2B|SLC27A4|SNW1|MOV10|ASPH|HNRNPUL2|NUP107|PFKM|TECR…
Klatskin's tumor	Neoplasms	0.0249361	1.24451e-05	0.00028969	NTPCR|GNL3|TRMT1|GNL2|CBWD1|RRAS|ABCD3|MEPCE|PRKAR1A|ERAL1|SRPRB|SPATA5L1|SPATA5|LIG3|NVL|LARP1B|NOP2|TFB2M|RFC3|AFG3L2|YTHDF1|DARS2|DICER1|CLPB|YME1L1|KIF7|TAF6L|RARS2|GALK1|SMC3|CCT6B|NOA1|HLTF|DAP3|ARAF|RFC5|DDX23|DDX20|DDX10|EHMT2|SMC4|SRPK1|CARM1|MTHFD1L|PASK|PRKACA|CSNK1G3|IRAK1|JAK1|STK4|STK3|RAF1|PPP6R3
prostate disease	Diseases of the genitourinary system	0.0248825	7.03154e-06	0.000170267	NTPCR|GNL3|TRMT1|GNL2|CBWD1|RRAS|ABCD3|MEPCE|PRKAR1A|ERAL1|SRPRB|SPATA5L1|SPATA5|LIG3|NVL|LARP1B|NOP2|TFB2M|RFC3|AFG3L2|YTHDF1|DARS2|DICER1|CLPB|YME1L1|KIF7|TAF6L|RARS2|GALK1|SMC3|CCT6B|NOA1|HLTF|DAP3|ARAF|RFC5|DDX23|DDX20|DDX10|FAR1|DDX18|EHMT2|SMC1A|DHX36|DDX27|ALDH3A2|DDX1|SMC4|NDUFS2|SRPK1|DNM1|SQSTM1|TOR1AIP1|PASK|MRPL37|CSNK1G3|IRAK1|JAK1|STK4|STK3|RRP1
biliary tract disease	Diseases of the digestive system	0.0247593	4.16362e-05	0.000927306	NTPCR|GNL3|TRMT1|GNL2|CBWD1|RRAS|ABCD3|MEPCE|PRKAR1A|ERAL1|SRPRB|SPATA5L1|SPATA5|LIG3|NVL|LARP1B|NOP2|TFB2M|RFC3|AFG3L2|YTHDF1|DARS2|DICER1|CLPB|YME1L1|KIF7|TAF6L|RARS2|GALK1|SMC3|ARAF|RFC5|CCT6B|DDX23|DDX20|DDX10|SMC4|TOR1AIP1
hepatitis A	Certain infectious and parasitic diseases	0.0247223	2.66151e-05	0.000596443	NTPCR|GNL3|TRMT1|GNL2|CBWD1|RRAS|ABCD3|MEPCE|PRKAR1A|ERAL1|SRPRB|SPATA5L1|SPATA5|LIG3|NVL|LARP1B|NOP2|TFB2M|RFC3|AFG3L2|YTHDF1|DARS2|DICER1|CLPB|YME1L1|KIF7|TAF6L|RARS2|GALK1|SMC3|CCT6B|NOA1|HLTF|DAP3|ARAF|RFC5|DDX23|DDX20|DDX10|SMC4|DNM1|SQSTM1|TOR1AIP1|MCM3AP|NUP107|WDR33|EIF2B3|MRPS22
acute lymphocytic leukemia	Neoplasms	0.024658	4.82706e-07	1.35008e-05	NTPCR|GNL3|TRMT1|GNL2|CBWD1|RRAS|ABCD3|MEPCE|PRKAR1A|ERAL1|SRPRB|SPATA5L1|SPATA5|LIG3|NVL|LARP1B|NOP2|TFB2M|RFC3|AFG3L2|YTHDF1|DARS2|DICER1|CLPB|YME1L1|KIF7|TAF6L|RARS2|GALK1|SMC3|CCT6B|NOA1|HLTF|DAP3|ARAF|RFC5|DDX23|DDX20|DDX10|FAR1|DDX18|EHMT2|SMC1A|DHX36|DDX27|ALDH3A2|DDX1|SMC4|NDUFS2|SRPK1|DNM1|SQSTM1|TOR1AIP1|CARM1|MCM3AP|BBX|HK1|OSBPL5|TOP2B|SLC27A4|SNW1|MOV10|ASPH|HNRNPUL2|NUP107|PFKM|TECR…
bone marrow cancer	Neoplasms	0.0246277	9.32472e-07	2.40311e-05	NTPCR|GNL3|TRMT1|GNL2|CBWD1|RRAS|ABCD3|MEPCE|PRKAR1A|ERAL1|SRPRB|SPATA5L1|SPATA5|LIG3|NVL|LARP1B|NOP2|TFB2M|RFC3|AFG3L2|YTHDF1|DARS2|DICER1|CLPB|YME1L1|KIF7|TAF6L|RARS2|GALK1|SMC3|CCT6B|NOA1|HLTF|DAP3|ARAF|RFC5|DDX23|DDX20|DDX10|FAR1|DDX18|EHMT2|SMC1A|DHX36|DDX27|ALDH3A2|DDX1|SMC4|NDUFS2|SRPK1|DNM1|SQSTM1|TOR1AIP1|CARM1|MCM3AP|BBX|HK1|OSBPL5|TOP2B|SLC27A4|SNW1|MOV10|ASPH|HNRNPUL2|NUP107|PFKM|TECR…
myxoid leiomyosarcoma	Neoplasms	0.0244555	4.77729e-05	0.00103212	NTPCR|GNL3|TRMT1|GNL2|CBWD1|RRAS|ABCD3|MEPCE|PRKAR1A|ERAL1|SRPRB|SPATA5L1|SPATA5|LIG3|NVL|LARP1B|NOP2|TFB2M|RFC3|YTHDF1|DARS2|DICER1|CLPB|RARS2|SMC3|CCT6B|ARAF|RFC5|DDX23|DDX20|DDX10|SRPK1|TOP2B|NUP107|TOP2A|PASK|WDR33|CSNK1G3|IRAK1|JAK1|STK4|STK3|RAF1|PPP6R3
leiomyosarcoma	Neoplasms	0.0244555	4.77729e-05	0.00103212	NTPCR|GNL3|TRMT1|GNL2|CBWD1|RRAS|ABCD3|MEPCE|PRKAR1A|ERAL1|SRPRB|SPATA5L1|SPATA5|LIG3|NVL|LARP1B|NOP2|TFB2M|RFC3|YTHDF1|DARS2|DICER1|CLPB|RARS2|SMC3|CCT6B|ARAF|RFC5|DDX23|DDX20|DDX10|SRPK1|TOP2B|NUP107|TOP2A|PASK|WDR33|CSNK1G3|IRAK1|JAK1|STK4|STK3|RAF1|PPP6R3
epithelioid leiomyosarcoma	Neoplasms	0.0244555	4.77729e-05	0.00103212	NTPCR|GNL3|TRMT1|GNL2|CBWD1|RRAS|ABCD3|MEPCE|PRKAR1A|ERAL1|SRPRB|SPATA5L1|SPATA5|LIG3|NVL|LARP1B|NOP2|TFB2M|RFC3|YTHDF1|DARS2|DICER1|CLPB|RARS2|SMC3|CCT6B|ARAF|RFC5|DDX23|DDX20|DDX10|SRPK1|TOP2B|NUP107|TOP2A|PASK|WDR33|CSNK1G3|IRAK1|JAK1|STK4|STK3|RAF1|PPP6R3
encephalitis	Diseases of the nervous system	0.0243655	7.62508e-05	0.00158111	NTPCR|GNL3|TRMT1|GNL2|CBWD1|RRAS|ABCD3|MEPCE|PRKAR1A|ERAL1|SRPRB|SPATA5L1|SPATA5|LIG3|NVL|LARP1B|TFB2M|RFC3|AFG3L2|YTHDF1|DARS2|YME1L1|KIF7|TAF6L|GALK1|NOA1|HLTF|DAP3|ARAF|DNM1|SQSTM1|TOR1AIP1|MCM3AP|NUP107|RANBP1
dental caries	Diseases of the digestive system	0.0243161	4.38008e-05	0.000969528	HK1|CDIPT|PSD3|PIK3R1|PIK3R3|ASPH|EIF2B1|ATP6V1H|TTC27|STAU2|FARP1|NUP205|USP15|PCID2|COPE|IRS1|PLD1|PUM1|STAU1|STIP1|PTCD3|KPNA2|SNRNP70|UBTD1|KPNA4|CPSF2|LARP7|FXR1|SRSF11|RBMX|KPNA6|KPNA1|ARMC6|P4HA1|IRS2|PDCD11|ESYT2|CPS1|SLC25A22|FKBP8|RTCB
urinary system benign neoplasm	Neoplasms	0.0242338	5.75951e-05	0.0012296	NTPCR|GNL3|TRMT1|GNL2|CBWD1|RRAS|ABCD3|MEPCE|PRKAR1A|ERAL1|SRPRB|SPATA5L1|SPATA5|LIG3|NVL|LARP1B|NOP2|TFB2M|RFC3|AFG3L2|YTHDF1|DARS2|DICER1|CLPB|YME1L1|KIF7|TAF6L|RARS2|GALK1|SMC3|CCT6B|ARAF|RFC5|DDX23|DDX20|DDX10|EHMT2|SRPK1|TOR1AIP1|CARM1|PASK|CSNK1G3|IRAK1|JAK1|STK4|STK3|PPP6R3
oligohydramnios	Pregnancy, childbirth and the puerperium	0.0242226	4.67429e-05	0.00102834	HK1|OSBPL5|CDIPT|CDC45|PSD3|ASPH|EIF2B1|ATP6V1H|TTC27|STAU2|FARP1|NUP205|USP15|PCID2|COPE|IRS1|PLD1|PUM1|STAU1|STIP1|PTCD3|KPNA2|SNRNP70|UBTD1|KPNA4|CPSF2|LARP7|FXR1|SRSF11|RBMX|KPNA6|KPNA1|ARMC6|P4HA1|IRS2|PDCD11|ESYT2|CPS1|SLC25A22|FKBP8|RTCB|HOOK3|FASTKD2
pellagra	Endocrine, nutritional and metabolic diseases	0.0241862	1.34898e-10	1.13189e-08	NTPCR|GNL3|TRMT1|GNL2|CBWD1|ABCD3|MEPCE|ERAL1|SPATA5L1|SPATA5|LIG3|NVL|LARP1B|NOP2|RFC3|AFG3L2|YTHDF1|DARS2|DICER1|CLPB|YME1L1|KIF7|TAF6L|RARS2|GALK1|SMC3|CCT6B|NOA1|HLTF|DAP3|RFC5|DDX23|DDX20|DDX10|FAR1|DDX18|EHMT2|SMC1A|DHX36|DDX27|ALDH3A2|DDX1|SMC4|NDUFS2|SRPK1|DNM1|SQSTM1|CARM1|MCM3AP|BBX|HK1|TOP2B|SLC27A4|SNW1|MOV10|ASPH|HNRNPUL2|PFKM|MTHFD1L|EXOSC9|UPF1|HADHB|MCM4|KRI1|PASK|CDIPT|ZBTB24|CDC…
retinitis	Diseases of the eye and adnexa	0.0241636	7.05508e-05	0.00147137	NTPCR|GNL3|TRMT1|GNL2|CBWD1|RRAS|ABCD3|MEPCE|PRKAR1A|ERAL1|SRPRB|SPATA5L1|SPATA5|LIG3|NVL|LARP1B|NOP2|TFB2M|RFC3|AFG3L2|YTHDF1|DARS2|DICER1|CLPB|YME1L1|KIF7|TAF6L|GALK1|SMC3|NOA1|HLTF|DAP3|ARAF|FAR1|SMC4|DNM1|SQSTM1|TOR1AIP1|MCM3AP|OSBPL5|NUP107|CDIPT|CDC45|RANBP1|PSD3|HOOK3|FASTKD2
neuroretinitis	Diseases of the eye and adnexa	0.0241636	7.05508e-05	0.00147137	NTPCR|GNL3|TRMT1|GNL2|CBWD1|RRAS|ABCD3|MEPCE|PRKAR1A|ERAL1|SRPRB|SPATA5L1|SPATA5|LIG3|NVL|LARP1B|NOP2|TFB2M|RFC3|AFG3L2|YTHDF1|DARS2|DICER1|CLPB|YME1L1|KIF7|TAF6L|GALK1|SMC3|NOA1|HLTF|DAP3|ARAF|FAR1|SMC4|DNM1|SQSTM1|TOR1AIP1|MCM3AP|OSBPL5|NUP107|CDIPT|CDC45|RANBP1|PSD3|HOOK3|FASTKD2
acute leukemia	Neoplasms	0.0241029	2.47522e-06	6.07522e-05	NTPCR|GNL3|TRMT1|GNL2|CBWD1|RRAS|ABCD3|MEPCE|PRKAR1A|ERAL1|SRPRB|SPATA5L1|SPATA5|LIG3|NVL|LARP1B|NOP2|TFB2M|RFC3|AFG3L2|YTHDF1|DARS2|DICER1|CLPB|YME1L1|KIF7|TAF6L|RARS2|GALK1|SMC3|CCT6B|NOA1|HLTF|DAP3|ARAF|RFC5|DDX23|DDX20|DDX10|FAR1|DDX18|EHMT2|SMC1A|DHX36|DDX27|ALDH3A2|DDX1|SMC4|NDUFS2|SRPK1|DNM1|TOR1AIP1|CARM1|MCM3AP|BBX|HK1|OSBPL5|TOP2B|SLC27A4|SNW1|MOV10|ASPH|HNRNPUL2|NUP107|PFKM|TECR|MTHFD1…
Bell's palsy	Diseases of the nervous system	0.0240913	9.64894e-05	0.0019891	NTPCR|GNL3|TRMT1|GNL2|CBWD1|RRAS|ABCD3|MEPCE|PRKAR1A|ERAL1|SRPRB|SPATA5L1|SPATA5|LIG3|NVL|LARP1B|NOP2|TFB2M|RFC3|AFG3L2|YTHDF1|DARS2|DICER1|CLPB|YME1L1|KIF7|TAF6L|GALK1|SMC3|NOA1|HLTF|DAP3|ARAF|DNM1|SQSTM1|TOR1AIP1|MCM3AP|OSBPL5|NUP107|PSD3|GGT7
facial paralysis	Diseases of the nervous system	0.0240653	0.000101954	0.00206658	NTPCR|GNL3|TRMT1|GNL2|CBWD1|RRAS|ABCD3|MEPCE|PRKAR1A|ERAL1|SRPRB|SPATA5L1|SPATA5|LIG3|NVL|LARP1B|NOP2|TFB2M|RFC3|AFG3L2|YTHDF1|DARS2|DICER1|CLPB|YME1L1|KIF7|TAF6L|GALK1|NOA1|HLTF|DAP3|ARAF|DNM1|SQSTM1|TOR1AIP1|MCM3AP|OSBPL5|NUP107|PSD3|GGT7
iritis	Diseases of the eye and adnexa	0.0240475	5.45731e-05	0.00117202	CCT6B|FAR1|HK1|OSBPL5|NUP107|WDR33|CDIPT|CDC45|PSD3|PITPNM1|ASPH|EIF2B1|ATP6V1H|TTC27|STAU2|FARP1|NUP205|USP15|PCID2|COPE|IRS1|PLD1|PUM1|STAU1|STIP1|PTCD3|KPNA2|SNRNP70|UBTD1|KPNA4|CPSF2|LARP7|FXR1|SRSF11|RBMX|KPNA6|KPNA1|ARMC6|P4HA1|IRS2|ESYT2|CPS1|SLC25A22|FKBP8|RTCB
Langerhans-cell histiocytosis	Neoplasms	0.0240098	2.39635e-06	5.92195e-05	NTPCR|GNL3|TRMT1|GNL2|CBWD1|RRAS|ABCD3|MEPCE|PRKAR1A|ERAL1|SRPRB|SPATA5L1|SPATA5|LIG3|NVL|LARP1B|NOP2|TFB2M|RFC3|AFG3L2|YTHDF1|DARS2|DICER1|CLPB|YME1L1|KIF7|TAF6L|RARS2|GALK1|SMC3|CCT6B|NOA1|HLTF|DAP3|ARAF|RFC5|DDX23|DDX20|DDX10|FAR1|SMC1A|DHX36|DDX27|DDX1|SMC4|NDUFS2|SRPK1|DNM1|SQSTM1|TOR1AIP1|CARM1|MCM3AP|HK1|OSBPL5|TOP2B|SLC27A4|SNW1|MOV10|ASPH|NUP107|PFKM|MTHFD1L|UPF1|HADHB|TOP2A|MCM4|KRI1|PA…
propionic acidemia	Endocrine, nutritional and metabolic diseases	0.0239617	6.74438e-05	0.00142302	HK1|OSBPL5|NUP107|TECR|CDIPT|CDC45|PSD3|ULBP2|HLA-B|ASPH|EIF2B1|ATP6V1H|TTC27|STAU2|FARP1|NUP205|USP15|PCID2|COPE|IRS1|PLD1|PUM1|STAU1|STIP1|PTCD3|KPNA2|SNRNP70|UBTD1|KPNA4|CPSF2|LARP7|FXR1|SRSF11|RBMX|KPNA6|KPNA1|ARMC6|P4HA1|IRS2|PDCD11|ESYT2|CPS1|SLC25A22|FKBP8|RTCB
pseudomyxoma peritonei	Neoplasms	0.0239521	1.20542e-05	0.000282412	NTPCR|GNL3|TRMT1|GNL2|CBWD1|RRAS|ABCD3|MEPCE|PRKAR1A|ERAL1|SRPRB|SPATA5L1|SPATA5|LIG3|NVL|LARP1B|NOP2|TFB2M|RFC3|AFG3L2|YTHDF1|DARS2|DICER1|CLPB|YME1L1|KIF7|TAF6L|RARS2|GALK1|SMC3|CCT6B|NOA1|HLTF|DAP3|ARAF|RFC5|DDX23|DDX20|DDX10|FAR1|DDX18|EHMT2|SMC1A|DHX36|DDX27|ALDH3A2|DDX1|SMC4|NDUFS2|SRPK1|DNM1|SQSTM1|TOR1AIP1|CARM1|MCM3AP|BBX|HK1|SNW1|MOV10|ASPH|HNRNPUL2|PFKM|ZBTB24|EIF2B3|MRPS22|FIP1L1|PPP6…
iron deficiency anemia	Diseases of the blood and blood-forming organs and certain disorders involving the immune mechanism	0.0238806	6.32086e-05	0.00134151	HK1|OSBPL5|MTHFD1L|CDIPT|RANBP1|NARS2|PSD3|CPS1|USP54|ASPH|MMAB|EIF2B1|ATP6V1H|TTC27|STAU2|FARP1|NUP205|USP15|ETNPPL|PCID2|COPE|IRS1|PLD1|PUM1|STAU1|STIP1|PTCD3|KPNA2|SNRNP70|UBTD1|KPNA4|CPSF2|LARP7|FXR1|SRSF11|RBMX|KPNA6|KPNA1|ARMC6|P4HA1|IRS2|ESYT2|SLC25A22|FKBP8|RTCB|SPTLC1|LUC7L2
pancreatic carcinoma	Neoplasms	0.0237684	1.94423e-05	0.000443974	NTPCR|GNL3|TRMT1|GNL2|CBWD1|RRAS|ABCD3|MEPCE|PRKAR1A|ERAL1|SRPRB|SPATA5L1|SPATA5|LIG3|NVL|LARP1B|NOP2|TFB2M|RFC3|AFG3L2|YTHDF1|DARS2|DICER1|CLPB|YME1L1|KIF7|TAF6L|RARS2|GALK1|SMC3|CCT6B|NOA1|HLTF|DAP3|ARAF|RFC5|DDX23|DDX20|DDX10|EHMT2|SMC4|SRPK1|TOR1AIP1|CARM1|MCM3AP|HK1|TOP2B|PASK|NARS2|IRAK1|JAK1|STK4|STK3|CPS1|FIP1L1|RAF1|ASPH|PPP6R3|ETNPPL|SLC25A22|LAS1L|TCP11L1|DPYSL2|TRAPPC3|MAP7D1|BAG4
gonadal disease	Congenital malformations, deformations and chromosomal abnormalities	0.0237553	9.93809e-05	0.0020258	HK1|OSBPL5|NUP107|TECR|CDIPT|CDC45|PSD3|ASPH|EIF2B1|ATP6V1H|TTC27|STAU2|FARP1|NUP205|USP15|PCID2|COPE|IRS1|PLD1|PUM1|STAU1|STIP1|PTCD3|KPNA2|SNRNP70|UBTD1|KPNA4|CPSF2|LARP7|FXR1|SRSF11|RBMX|KPNA6|KPNA1|ARMC6|P4HA1|IRS2|PDCD11|ESYT2|CPS1|SLC25A22|FKBP8|RTCB
focal segmental glomerulosclerosis	Diseases of the genitourinary system	0.023617	0.000122504	0.00246925	CCT6B|HK1|OSBPL5|NUP107|WDR33|CDIPT|TRIM8|PSD3|ASPH|EIF2B1|ATP6V1H|TTC27|STAU2|FARP1|NUP205|USP15|PCID2|COPE|IRS1|PLD1|PUM1|STAU1|STIP1|PTCD3|KPNA2|SNRNP70|UBTD1|KPNA4|CPSF2|LARP7|FXR1|SRSF11|RBMX|KPNA6|KPNA1|ARMC6|P4HA1|IRS2|PDCD11|ESYT2|CPS1|SLC25A22|FKBP8|RTCB
mast-cell leukemia	Neoplasms	0.0235794	1.54402e-05	0.00035483	NTPCR|GNL3|TRMT1|GNL2|CBWD1|RRAS|ABCD3|MEPCE|PRKAR1A|ERAL1|SRPRB|SPATA5L1|SPATA5|LIG3|NVL|LARP1B|NOP2|TFB2M|RFC3|AFG3L2|YTHDF1|DARS2|DICER1|CLPB|YME1L1|KIF7|TAF6L|RARS2|GALK1|SMC3|CCT6B|NOA1|HLTF|DAP3|ARAF|RFC5|DDX23|DDX20|DDX10|FAR1|DDX18|EHMT2|SMC1A|DHX36|DDX27|ALDH3A2|DDX1|SMC4|NDUFS2|SRPK1|DNM1|SQSTM1|TOR1AIP1|CARM1|MCM3AP|HK1|OSBPL5|TOP2B|NUP107|TECR|TOP2A|ZBTB24|EIF2B3|CDC45|ZNF281|PSD3|PIT…
osteomalacia	Diseases of the musculoskeletal system and connective tissue	0.0235719	1.56337e-08	5.53535e-07	TRMT1|GNL2|CBWD1|ABCD3|NOP2|AFG3L2|YTHDF1|DARS2|DICER1|CLPB|YME1L1|KIF7|TAF6L|RARS2|SMC3|CCT6B|NOA1|HLTF|DAP3|RFC5|RFC3|DDX23|DDX20|DDX10|FAR1|DDX18|EHMT2|SMC1A|DHX36|DDX27|ALDH3A2|DDX1|SMC4|NDUFS2|SRPK1|DNM1|SQSTM1|CARM1|MCM3AP|BBX|HK1|TOP2B|SLC27A4|SNW1|MOV10|ASPH|HNRNPUL2|PFKM|MTHFD1L|EXOSC9|UPF1|HADHB|MCM4|KRI1|PASK|CDIPT|ZBTB24|CDC45|ACAD9|RANBP1|PRKACA|NARS2|EXOSC10|MRPL37|STAU1|CSNK1G3|HNR…
beriberi	Endocrine, nutritional and metabolic diseases	0.0234601	1.58086e-08	5.53535e-07	TRMT1|GNL2|CBWD1|ABCD3|NOP2|AFG3L2|YTHDF1|DARS2|DICER1|CLPB|YME1L1|KIF7|TAF6L|RARS2|SMC3|CCT6B|NOA1|HLTF|DAP3|RFC5|RFC3|DDX23|DDX20|DDX10|FAR1|DDX18|EHMT2|SMC1A|DHX36|DDX27|ALDH3A2|DDX1|SMC4|NDUFS2|SRPK1|DNM1|SQSTM1|CARM1|MCM3AP|BBX|HK1|OSBPL5|TOP2B|SLC27A4|SNW1|MOV10|ASPH|HNRNPUL2|PFKM|TECR|MTHFD1L|EXOSC9|UPF1|HADHB|MCM4|KRI1|PASK|CDIPT|ZBTB24|CDC45|ACAD9|RANBP1|PRKACA|NARS2|EXOSC10|MRPL37|STAU1…
ariboflavinosis	Endocrine, nutritional and metabolic diseases	0.0234601	1.58086e-08	5.53535e-07	TRMT1|GNL2|CBWD1|ABCD3|NOP2|AFG3L2|YTHDF1|DARS2|DICER1|CLPB|YME1L1|KIF7|TAF6L|RARS2|SMC3|CCT6B|NOA1|HLTF|DAP3|RFC5|RFC3|DDX23|DDX20|DDX10|FAR1|DDX18|EHMT2|SMC1A|DHX36|DDX27|ALDH3A2|DDX1|SMC4|NDUFS2|SRPK1|DNM1|SQSTM1|CARM1|MCM3AP|BBX|HK1|OSBPL5|TOP2B|SLC27A4|SNW1|MOV10|ASPH|HNRNPUL2|PFKM|TECR|MTHFD1L|EXOSC9|UPF1|HADHB|MCM4|KRI1|PASK|CDIPT|ZBTB24|CDC45|ACAD9|RANBP1|PRKACA|NARS2|EXOSC10|MRPL37|STAU1…
gingival recession	Diseases of the digestive system	0.023424	0.000188213	0.00371077	HK1|NUP107|CDIPT|PSD3|ASPH|EIF2B1|ATP6V1H|TTC27|STAU2|FARP1|NUP205|USP15|PCID2|COPE|IRS1|PLD1|PUM1|STAU1|STIP1|PTCD3|KPNA2|SNRNP70|UBTD1|KPNA4|CPSF2|LARP7|FXR1|SRSF11|RBMX|KPNA6|KPNA1|ARMC6|P4HA1|IRS2|PDCD11|ESYT2|CPS1|SLC25A22|FKBP8|RTCB
cholestasis	Diseases of the digestive system	0.0234029	0.000163969	0.00328667	NTPCR|GNL3|TRMT1|GNL2|CBWD1|RRAS|ABCD3|MEPCE|PRKAR1A|ERAL1|SRPRB|SPATA5L1|SPATA5|LIG3|NVL|LARP1B|NOP2|TFB2M|RFC3|DARS2|DICER1|CLPB|RARS2|RFC5|CCT6B|DDX23|DDX20|DDX10|SMC4|TOR1AIP1|MCM3AP|TECR|CDC45|CPS1|ASPH|ETNPPL|SLC25A22|HOOK3|LAS1L|FASTKD2|TCP11L1|DPYSL2|ZNF507|TRAPPC3|SAC3D1
B- and T-cell mixed leukemia	Neoplasms	0.023396	0.000205958	0.00403856	NTPCR|GNL3|TRMT1|GNL2|CBWD1|RRAS|ABCD3|MEPCE|PRKAR1A|ERAL1|SRPRB|SPATA5L1|SPATA5|LIG3|NVL|LARP1B|NOP2|TFB2M|RFC3|AFG3L2|YTHDF1|DARS2|DICER1|CLPB|TAF6L|RARS2|GALK1|SMC3|ARAF|FAR1|SMC4|HK1|OSBPL5|TOP2B|NUP107|TECR|TOP2A|CDC45|ZNF281|PITPNM1|OTULIN|MRPS31|PKP2|HM13
hemiplegia	Diseases of the nervous system	0.0233675	0.000178118	0.00355055	CDIPT|CDC45|NARS2|QPCTL|CPS1|ASPH|EIF2B1|ATP6V1H|TTC27|STAU2|FARP1|NUP205|USP15|ETNPPL|PCID2|COPE|IRS1|PLD1|PUM1|STAU1|STIP1|PTCD3|KPNA2|UBTD1|KPNA4|CPSF2|LARP7|SRSF11|RBMX|KPNA6|KPNA1|ARMC6|P4HA1|ESYT2|SLC25A22|SPTLC1|LAS1L|MLF2|DPYSL2|GGT7|TRAPPC3|LUC7L2
bone disease	Diseases of the musculoskeletal system and connective tissue	0.0233438	0.000179205	0.00355259	CCT6B|HK1|OSBPL5|WDR33|CDIPT|RANBP1|PSD3|USP54|ASPH|EIF2B1|ATP6V1H|TTC27|STAU2|FARP1|NUP205|USP15|PCID2|COPE|IRS1|PLD1|PUM1|STAU1|STIP1|PTCD3|KPNA2|SNRNP70|UBTD1|KPNA4|CPSF2|LARP7|FXR1|SRSF11|RBMX|KPNA6|KPNA1|ARMC6|P4HA1|IRS2|ESYT2|CPS1|SLC25A22|FKBP8|RTCB|ATP6V1A
kwashiorkor	Endocrine, nutritional and metabolic diseases	0.0231994	8.01604e-08	2.43041e-06	CBWD1|AFG3L2|YTHDF1|DARS2|DICER1|CLPB|YME1L1|KIF7|RARS2|SMC3|CCT6B|NOA1|HLTF|DAP3|RFC5|RFC3|DDX23|DDX20|DDX10|FAR1|DDX18|EHMT2|SMC1A|DHX36|DDX27|ALDH3A2|DDX1|SMC4|NDUFS2|SRPK1|DNM1|SQSTM1|CARM1|MCM3AP|BBX|HK1|OSBPL5|TOP2B|SLC27A4|SNW1|MOV10|ASPH|HNRNPUL2|PFKM|TECR|MTHFD1L|EXOSC9|UPF1|HADHB|MCM4|KRI1|PASK|CDIPT|ZBTB24|CDC45|ACAD9|RANBP1|PRKACA|NARS2|EXOSC10|MRPL37|STAU1|CSNK1G3|PSD3|HNRNPCL1|AKAP8…
monocytic leukemia	Neoplasms	0.0231125	2.2535e-05	0.000508164	NTPCR|GNL3|TRMT1|GNL2|CBWD1|RRAS|ABCD3|MEPCE|PRKAR1A|ERAL1|SRPRB|SPATA5L1|SPATA5|LIG3|NVL|LARP1B|NOP2|TFB2M|RFC3|AFG3L2|YTHDF1|DARS2|DICER1|CLPB|YME1L1|KIF7|TAF6L|RARS2|GALK1|SMC3|CCT6B|NOA1|HLTF|DAP3|ARAF|RFC5|DDX23|DDX20|DDX10|FAR1|DDX18|EHMT2|SMC1A|DHX36|DDX27|ALDH3A2|DDX1|SMC4|NDUFS2|SRPK1|CARM1|BBX|HK1|OSBPL5|TOP2B|SLC27A4|SNW1|MOV10|ASPH|HNRNPUL2|NUP107|PFKM|TECR|MTHFD1L|UPF1|HADHB|TOP2A|KR…
chronic fatigue syndrome	Symptoms, signs and abnormal clinical and laboratory findings, not elsewhere classified	0.0230995	0.000369334	0.00708808	NTPCR|GNL3|TRMT1|GNL2|CBWD1|RRAS|ABCD3|MEPCE|PRKAR1A|ERAL1|SRPRB|SPATA5L1|SPATA5|LIG3|NVL|LARP1B|TFB2M|RFC3|AFG3L2|YTHDF1|DARS2|YME1L1|KIF7|GALK1|SMC3|NOA1|HLTF|DAP3|ARAF|DNM1|SQSTM1|TOR1AIP1|MCM3AP|PIK3R1|PIK3R3|DHCR7|LARP1
hyperphosphatemia	Endocrine, nutritional and metabolic diseases	0.0230575	0.000282025	0.00550024	HK1|OSBPL5|CDIPT|RANBP1|PSD3|USP54|ASPH|EIF2B1|ATP6V1H|TTC27|STAU2|FARP1|NUP205|USP15|PCID2|COPE|IRS1|PLD1|PUM1|STAU1|STIP1|PTCD3|KPNA2|SNRNP70|UBTD1|KPNA4|CPSF2|LARP7|FXR1|SRSF11|RBMX|KPNA6|KPNA1|ARMC6|P4HA1|IRS2|PDCD11|ESYT2|CPS1|SLC25A22|FKBP8|RTCB
placenta disease	Pregnancy, childbirth and the puerperium	0.023037	0.00030538	0.00589203	HK1|OSBPL5|NUP107|CDIPT|PSD3|USP54|ASPH|EIF2B1|ATP6V1H|TTC27|STAU2|FARP1|NUP205|USP15|PCID2|COPE|IRS1|PLD1|PUM1|STAU1|STIP1|PTCD3|KPNA2|SNRNP70|UBTD1|KPNA4|CPSF2|LARP7|FXR1|SRSF11|RBMX|KPNA6|KPNA1|ARMC6|P4HA1|IRS2|ESYT2|CPS1|SLC25A22|FKBP8|RTCB
azoospermia	Diseases of the genitourinary system	0.0230284	0.000294358	0.00570991	HK1|OSBPL5|NUP107|TECR|CDIPT|CDC45|PSD3|ASPH|EIF2B1|ATP6V1H|TTC27|STAU2|FARP1|NUP205|USP15|PCID2|COPE|IRS1|PLD1|PUM1|STAU1|STIP1|PTCD3|KPNA2|SNRNP70|UBTD1|KPNA4|CPSF2|LARP7|FXR1|SRSF11|RBMX|KPNA6|KPNA1|ARMC6|P4HA1|IRS2|PDCD11|ESYT2|CPS1|SLC25A22|FKBP8|RTCB
nephrocalcinosis	Diseases of the genitourinary system	0.0228956	0.000399368	0.00762392	HK1|CDIPT|PSD3|ASPH|EIF2B1|ATP6V1H|TTC27|STAU2|FARP1|NUP205|USP15|PCID2|COPE|IRS1|PLD1|PUM1|STAU1|STIP1|PTCD3|KPNA2|SNRNP70|UBTD1|KPNA4|CPSF2|LARP7|FXR1|SRSF11|RBMX|KPNA6|KPNA1|ARMC6|P4HA1|IRS2|PDCD11|ESYT2|CPS1|SLC25A22|FKBP8|RTCB
ovarian disease	Endocrine, nutritional and metabolic diseases	0.0227596	0.000568936	0.0108038	NTPCR|GNL3|TRMT1|GNL2|CBWD1|RRAS|ABCD3|MEPCE|PRKAR1A|ERAL1|SRPRB|SPATA5L1|SPATA5|LIG3|NVL|LARP1B|NOP2|TFB2M|RFC3|AFG3L2|YTHDF1|DARS2|DICER1|CLPB|YME1L1|KIF7|SMC3|CCT6B|FAR1|OSBPL5|TOP2B|NUP107|TECR|WDR33|CDC45
protein-energy malnutrition	Endocrine, nutritional and metabolic diseases	0.0226052	6.27521e-07	1.72832e-05	CBWD1|AFG3L2|YTHDF1|DARS2|DICER1|CLPB|YME1L1|KIF7|RARS2|SMC3|CCT6B|NOA1|HLTF|DAP3|RFC5|RFC3|DDX23|DDX20|DDX10|FAR1|DDX18|EHMT2|SMC1A|DHX36|DDX27|ALDH3A2|DDX1|SMC4|NDUFS2|SRPK1|DNM1|SQSTM1|CARM1|MCM3AP|BBX|HK1|OSBPL5|TOP2B|SLC27A4|SNW1|MOV10|ASPH|HNRNPUL2|PFKM|TECR|MTHFD1L|EXOSC9|UPF1|HADHB|MCM4|KRI1|PASK|CDIPT|ZBTB24|CDC45|ACAD9|RANBP1|PRKACA|NARS2|EXOSC10|MRPL37|STAU1|CSNK1G3|PSD3|HNRNPCL1|AKAP8…
marasmus	Endocrine, nutritional and metabolic diseases	0.0226052	6.27521e-07	1.72832e-05	CBWD1|AFG3L2|YTHDF1|DARS2|DICER1|CLPB|YME1L1|KIF7|RARS2|SMC3|CCT6B|NOA1|HLTF|DAP3|RFC5|RFC3|DDX23|DDX20|DDX10|FAR1|DDX18|EHMT2|SMC1A|DHX36|DDX27|ALDH3A2|DDX1|SMC4|NDUFS2|SRPK1|DNM1|SQSTM1|CARM1|MCM3AP|BBX|HK1|OSBPL5|TOP2B|SLC27A4|SNW1|MOV10|ASPH|HNRNPUL2|PFKM|TECR|MTHFD1L|EXOSC9|UPF1|HADHB|MCM4|KRI1|PASK|CDIPT|ZBTB24|CDC45|ACAD9|RANBP1|PRKACA|NARS2|EXOSC10|MRPL37|STAU1|CSNK1G3|PSD3|HNRNPCL1|AKAP8…
anovulation	Diseases of the genitourinary system	0.0225614	0.000636771	0.0120286	HK1|MTHFD1L|CDIPT|PSD3|ASPH|EIF2B1|ATP6V1H|TTC27|STAU2|FARP1|NUP205|USP15|PCID2|COPE|IRS1|PLD1|PUM1|STAU1|STIP1|PTCD3|KPNA2|SNRNP70|UBTD1|KPNA4|CPSF2|LARP7|FXR1|SRSF11|RBMX|KPNA6|KPNA1|ARMC6|P4HA1|IRS2|PDCD11|ESYT2|CPS1|SLC25A22|FKBP8|RTCB
congenital heart disease	Congenital malformations, deformations and chromosomal abnormalities	0.0223101	0.000740382	0.0138409	RFC5|HK1|OSBPL5|NUP107|CDIPT|CDC45|RANBP1|PSD3|ULBP2|PITPNM1|ASPH|EIF2B1|ATP6V1H|TTC27|STAU2|FARP1|NUP205|USP15|PCID2|COPE|IRS1|PLD1|PUM1|STAU1|STIP1|PTCD3|KPNA2|SNRNP70|UBTD1|KPNA4|CPSF2|LARP7|FXR1|SRSF11|RBMX|KPNA6|KPNA1|ARMC6|P4HA1|IRS2|PDCD11|ESYT2|CPS1|SLC25A22|FKBP8|RTCB|GGT7
uveitis	Diseases of the eye and adnexa	0.0222303	0.00108119	0.0199027	CCT6B|FAR1|HK1|OSBPL5|NUP107|TECR|WDR33|CDIPT|CDC45|TRIM8|RANBP1|PSD3|PITPNM1|EIF2B1|ATP6V1H|TTC27|STAU2|FARP1|NUP205|USP15|PCID2|COPE|IRS1|PLD1|PUM1|STAU1|STIP1|PTCD3|KPNA2|SNRNP70|UBTD1|KPNA4|CPSF2|FXR1|KPNA6|KPNA1|ARMC6|P4HA1|IRS2|ESYT2|FKBP8|RTCB
renal tubular acidosis	Diseases of the genitourinary system	0.0220344	0.001224	0.0221919	HK1|OSBPL5|CDIPT|RANBP1|PSD3|USP54|ASPH|EIF2B1|ATP6V1H|TTC27|STAU2|FARP1|NUP205|USP15|PCID2|COPE|IRS1|PLD1|PUM1|STAU1|STIP1|PTCD3|KPNA2|SNRNP70|UBTD1|KPNA4|CPSF2|LARP7|FXR1|SRSF11|RBMX|KPNA6|KPNA1|ARMC6|P4HA1|IRS2|PDCD11|ESYT2|CPS1|SLC25A22|FKBP8|RTCB
intracranial aneurysm	Diseases of the circulatory system	0.0220169	0.00109832	0.0201154	HK1|CDIPT|CDC45|PSD3|CPS1|ASPH|EIF2B1|ATP6V1H|TTC27|STAU2|FARP1|NUP205|USP15|ETNPPL|PCID2|COPE|IRS1|PLD1|PUM1|STAU1|STIP1|PTCD3|KPNA2|SNRNP70|UBTD1|KPNA4|CPSF2|LARP7|FXR1|SRSF11|RBMX|KPNA6|KPNA1|ARMC6|P4HA1|IRS2|PDCD11|ESYT2|SLC25A22|FKBP8|RTCB|HOOK3|LAS1L|FASTKD2|TCP11L1|DPYSL2|TRAPPC3
male infertility	Diseases of the genitourinary system	0.0218563	0.00156706	0.0279898	HK1|OSBPL5|TECR|CDIPT|CDC45|RANBP1|PSD3|ASPH|EIF2B1|ATP6V1H|TTC27|STAU2|FARP1|NUP205|USP15|PCID2|COPE|IRS1|PLD1|PUM1|STAU1|STIP1|PTCD3|KPNA2|SNRNP70|UBTD1|KPNA4|CPSF2|LARP7|FXR1|SRSF11|RBMX|KPNA6|KPNA1|ARMC6|P4HA1|IRS2|PDCD11|ESYT2|CPS1|SLC25A22|FKBP8|RTCB
neutropenia	Diseases of the blood and blood-forming organs and certain disorders involving the immune mechanism	0.0218226	0.000826244	0.0152876	NTPCR|GNL3|TRMT1|GNL2|CBWD1|RRAS|ABCD3|MEPCE|PRKAR1A|ERAL1|SRPRB|SPATA5L1|SPATA5|LIG3|NVL|LARP1B|NOP2|TFB2M|RFC3|AFG3L2|YTHDF1|DARS2|DICER1|CLPB|YME1L1|KIF7|TAF6L|RARS2|GALK1|SMC3|CCT6B|NOA1|HLTF|DAP3|ARAF|RFC5|DDX23|DDX20|DDX10|FAR1|DDX18|EHMT2|SMC1A|DHX36|DDX27|ALDH3A2|DDX1|SMC4|NDUFS2|SRPK1|DNM1|SQSTM1|TOR1AIP1|CARM1|BBX|HK1|TOP2B|SLC27A4|NUP107|TOP2A|WDR33|FIP1L1|PPP6R3
lipid metabolism disorder	Endocrine, nutritional and metabolic diseases	0.0218177	9.70293e-05	0.0019891	NTPCR|GNL3|GNL2|CBWD1|RRAS|PRKAR1A|ERAL1|SRPRB|SPATA5L1|SPATA5|DARS2|DICER1|CLPB|GALK1|NOA1|HLTF|DAP3|RFC5|RFC3|CCT6B|DDX23|DDX20|DDX10|FAR1|DDX18|SMC1A|DHX36|YME1L1|DDX27|SMC4|NDUFS2|HK1|HNRNPUL2|PFKM|CDIPT|ACAD9|RANBP1|NARS2|ZNF281|SAMHD1|PABPC4L|USP54|ASPH|EIF2B1|STAU2|FARP1|USP15|PCID2|COPE|IRS1|PLD1|CIAPIN1|PUM1|STIP1|PTCD3|KPNA2|SNRNP70|UBTD1|KPNA4|CPSF2|LARP7|SRSF11|RBMX|KPNA6|KPNA1|ARMC6|…
peptic ulcer disease	Diseases of the digestive system	0.0217054	0.00198995	0.035023	HK1|CDIPT|PSD3|PIK3R1|ASPH|EIF2B1|ATP6V1H|TTC27|STAU2|FARP1|NUP205|USP15|PCID2|COPE|IRS1|PLD1|PUM1|STAU1|STIP1|PTCD3|KPNA2|SNRNP70|UBTD1|KPNA4|CPSF2|LARP7|FXR1|SRSF11|RBMX|KPNA6|KPNA1|ARMC6|P4HA1|IRS2|ESYT2|CPS1|SLC25A22|FKBP8|RTCB
nutritional deficiency disease	Endocrine, nutritional and metabolic diseases	0.0216856	0.00158821	0.028228	HK1|MTHFD1L|CDIPT|CDC45|RANBP1|NARS2|PSD3|CPS1|USP54|ASPH|EIF2B1|ATP6V1H|TTC27|STAU2|FARP1|NUP205|USP15|ETNPPL|PCID2|COPE|IRS1|PLD1|PUM1|STAU1|STIP1|PTCD3|KPNA2|SNRNP70|UBTD1|KPNA4|CPSF2|LARP7|FXR1|SRSF11|RBMX|KPNA6|KPNA1|ARMC6|P4HA1|IRS2|PDCD11|ESYT2|SLC25A22|FKBP8|RTCB|SPTLC1|HOOK3|LAS1L|FASTKD2|MLF2|TCP11L1|DPYSL2|GGT7|TRAPPC3|LUC7L2
dry eye syndrome	Diseases of the eye and adnexa	0.021566	0.00120838	0.0220193	CCT6B|FAR1|HK1|OSBPL5|NUP107|TECR|WDR33|CDIPT|RANBP1|PSD3|USP54|ARHGEF2|ASPH|EIF2B1|ATP6V1H|TTC27|STAU2|FARP1|NUP205|USP15|PCID2|COPE|IRS1|PLD1|PUM1|STAU1|STIP1|PTCD3|KPNA2|SNRNP70|UBTD1|KPNA4|CPSF2|LARP7|FXR1|SRSF11|RBMX|KPNA6|KPNA1|ARMC6|P4HA1|IRS2|PDCD11|ESYT2|CPS1|SLC25A22|FKBP8|RTCB|TRIM32|STUB1|UNC13A|SDF4|CALU|PLEKHH3|RCN1|WDR6|EXOSC10|AMBRA1|PCBP1|MON2|RBM28|RBFOX1|DNAJC16|ZNF644|TMX1|SLC…
endocrine system disease	Endocrine, nutritional and metabolic diseases	0.0215018	0.00269056	0.0462264	FAR1|HK1|OSBPL5|NUP107|TECR|CDIPT|CDC45|RANBP1|PSD3|PITPNM1|EIF2B1|ATP6V1H|TTC27|STAU2|FARP1|NUP205|USP15|PCID2|COPE|IRS1|PLD1|PUM1|STAU1|STIP1|PTCD3|KPNA2|SNRNP70|UBTD1|KPNA4|CPSF2|LARP7|FXR1|SRSF11|RBMX|KPNA6|KPNA1|ARMC6|P4HA1|IRS2|ESYT2|CPS1|FKBP8|RTCB
hereditary fructose intolerance syndrome	Endocrine, nutritional and metabolic diseases	0.0211036	0.00218832	0.0383274	OSBPL5|NUP107|TECR|WDR33|CDIPT|CDC45|RANBP1|NARS2|PSD3|HNRNPCL1|ULBP2|SAMHD1|HLA-B|PABPC4L|PITPNM1|ASPH|EIF2B1|ATP6V1H|TTC27|STAU2|FARP1|USP15|PCID2|COPE|IRS1|PLD1|PUM1|STAU1|STIP1|PTCD3|KPNA2|SNRNP70|UBTD1|KPNA4|CPSF2|LARP7|SRSF11|RBMX|KPNA6|KPNA1|ARMC6|P4HA1|PDCD11|CPS1|SLC25A22|FKBP8|ATP6V1A|SPTLC1|TRIM32|STUB1|UNC13A|SDF4|CALU|PLEKHH3|RCN1|WDR6|EXOSC10|AMBRA1|MLF2|PCBP1|MON2|RBM28|RBFOX1|DNAJ…
rickets	Endocrine, nutritional and metabolic diseases	0.0210939	0.00263099	0.0454191	FAR1|RFC5|OSBPL5|SLC27A4|TECR|MTHFD1L|CDIPT|CDC45|POP1|EIF2B3|RANBP1|NARS2|MRPL37|PSD3|HLA-B|QPCTL|PABPC4L|CPS1|ASPH|EIF2B1|STAU2|FARP1|USP15|ETNPPL|PCID2|COPE|IRS1|PLD1|PUM1|STAU1|STIP1|PTCD3|KPNA2|SNRNP70|UBTD1|KPNA4|CPSF2|LARP7|SRSF11|RBMX|P4HA1|PDCD11|SLC25A22|SPTLC1|HOOK3|TRIM32|LAS1L|STUB1|FASTKD2|UNC13A|SDF4|CALU|PLEKHH3|EXOSC10|MLF2|PCBP1|MON2|RBM28|RBFOX1|TCP11L1|DPYSL2|ZNF644|TMX1|SLC3A…
gestational diabetes	Pregnancy, childbirth and the puerperium	0.0209616	0.00187339	0.0331332	HK1|OSBPL5|MTHFD1L|WDR33|CDIPT|CDC45|RANBP1|NARS2|PSD3|SAMHD1|HLA-B|PABPC4L|USP54|ASPH|EIF2B1|ATP6V1H|TTC27|STAU2|FARP1|NUP205|USP15|PCID2|COPE|IRS1|PLD1|PUM1|STAU1|STIP1|PTCD3|KPNA2|SNRNP70|UBTD1|KPNA4|CPSF2|LARP7|FXR1|SRSF11|RBMX|KPNA6|KPNA1|ARMC6|P4HA1|IRS2|PDCD11|ESYT2|CPS1|SLC25A22|FKBP8|RTCB|ATP6V1A|SPTLC1|TRIM32|STUB1|UNC13A|SDF4|CALU|PLEKHH3|RCN1|WDR6|EXOSC10|AMBRA1|MLF2|PCBP1|MON2|RBM28|…
rosacea	Diseases of the skin and subcutaneous tissue	0.0201238	0.0029091	0.0497443	OSBPL5|NUP107|CDC45|NARS2|PITPNM1|CPS1|ASPH|ETNPPL|SLC25A22|DPYSL2|GGT7
homocystinuria	Endocrine, nutritional and metabolic diseases	0.0193878	0.00135223	0.0243942	OSBPL5|NUP107|TECR|CDIPT|CDC45|NARS2|ULBP2|HLA-B|ASPH
platelet storage pool deficiency	Diseases of the blood and blood-forming organs and certain disorders involving the immune mechanism	0.0177936	0.00156432	0.0279898	ASPH|SLC25A22|GGT7|HM13
keratoconus	Diseases of the eye and adnexa	0.0151724	0.00254256	0.0441036	FAR1|OSBPL5|NUP107|TECR|CDIPT|CDC45|RANBP1|PSD3
endophthalmitis	Diseases of the eye and adnexa	0.01443	0.00250868	0.0437262	OSBPL5|NUP107|TECR|TOP2A|CDC45|PSD3|ARHGEF2|HM13
Dressler's syndrome	Diseases of the circulatory system	0.00917431	0.000686722	0.0129047	PIK3R1|PIK3R3
bacterial sepsis	Certain infectious and parasitic diseases	0.00915751	0.00077079	0.0143351	PIK3R1|PIK3R3

## Sheet: TableS2.3
Table S2.3 Disease comorbidities associated with Escherichia coli (Taxid: 562)
Disease	ICD-10 group	Jaccard index	p-value	q-value	MOA proteins
uveitis	Diseases of the eye and adnexa	0.00772864	5.1287e-08	3.70087e-05	SERPINA1|DUSP1|TCL1A|RPS27A|PITPNM1
pulmonary embolism	Diseases of the circulatory system	0.00768776	5.62904e-06	0.000725342	SERPINA1|PMEL|CD83
endocrine system disease	Endocrine, nutritional and metabolic diseases	0.00766284	8.14968e-09	1.4702e-05	SERPINA1|DUSP1|TCL1A|RPS27A|TRAM1|PITPNM1
nephrocalcinosis	Diseases of the genitourinary system	0.00741898	3.75606e-08	3.38797e-05	SERPINA1|DUSP1|TCL1A|RPS27A|MLF1|CD63
hypertension	Diseases of the circulatory system	0.00737018	2.20058e-09	7.93969e-06	SERPINA1|DUSP1|TCL1A|RPS27A|CD83|PITPNM1|NCK1
iritis	Diseases of the eye and adnexa	0.00714031	2.76645e-08	3.32712e-05	SERPINA1|DUSP1|TCL1A|RPS27A|TRAM1|PITPNM1
gingival recession	Diseases of the digestive system	0.0068109	8.31032e-07	0.000374795	SERPINA1|DUSP1|TCL1A|RPS27A
focal segmental glomerulosclerosis	Diseases of the genitourinary system	0.00669643	4.58666e-07	0.00023641	SERPINA1|DUSP1|TCL1A|RPS27A|TRAM1
dental caries	Diseases of the digestive system	0.00664582	1.17624e-06	0.000424388	SERPINA1|DUSP1|TCL1A|RPS27A
anovulation	Diseases of the genitourinary system	0.00652091	1.53635e-06	0.00047464	SERPINA1|DUSP1|TCL1A|RPS27A
pulmonary hypertension	Diseases of the circulatory system	0.00645406	1.7751e-06	0.00047464	SERPINA1|DUSP1|TCL1A|RPS27A
oligohydramnios	Pregnancy, childbirth and the puerperium	0.00640543	1.97328e-06	0.00047464	SERPINA1|DUSP1|TCL1A|RPS27A
gonadal disease	Congenital malformations, deformations and chromosomal abnormalities	0.00636466	2.15722e-06	0.000474858	SERPINA1|DUSP1|TCL1A|RPS27A
placenta disease	Pregnancy, childbirth and the puerperium	0.00634802	2.23741e-06	0.000474858	SERPINA1|DUSP1|TCL1A|RPS27A
propionic acidemia	Endocrine, nutritional and metabolic diseases	0.00622711	2.92305e-06	0.000527318	SERPINA1|DUSP1|TCL1A|RPS27A
hyperphosphatemia	Endocrine, nutritional and metabolic diseases	0.00615051	3.4691e-06	0.000534705	SERPINA1|DUSP1|TCL1A|RPS27A
azoospermia	Diseases of the genitourinary system	0.00614162	3.53905e-06	0.000534705	SERPINA1|DUSP1|TCL1A|RPS27A
bone disease	Diseases of the musculoskeletal system and connective tissue	0.0061394	3.5568e-06	0.000534705	SERPINA1|DUSP1|TCL1A|RPS27A
iron deficiency anemia	Diseases of the blood and blood-forming organs and certain disorders involving the immune mechanism	0.00609343	1.85874e-06	0.00047464	SERPINA1|DUSP1|TCL1A|RPS27A|TRAM1
congenital heart disease	Congenital malformations, deformations and chromosomal abnormalities	0.00604518	9.74469e-07	0.000390654	SERPINA1|DUSP1|TCL1A|RPS27A|PITPNM1|TRADD
peptic ulcer disease	Diseases of the digestive system	0.00602837	4.57286e-06	0.000645326	SERPINA1|DUSP1|TCL1A|RPS27A
bronchiolitis	Diseases of the respiratory system	0.00599436	4.94198e-06	0.000660395	SERPINA1|DUSP1|TCL1A|RPS27A
Guillain-Barre syndrome	Diseases of the nervous system	0.00591327	2.87834e-06	0.000527318	SERPINA1|DUSP1|TCL1A|RPS27A|TRADD
pulmonary edema	Diseases of the respiratory system	0.00588032	6.42572e-06	0.0007728	SERPINA1|DUSP1|TCL1A|RPS27A
renal tubular acidosis	Diseases of the genitourinary system	0.00583992	7.05802e-06	0.000821462	SERPINA1|DUSP1|TCL1A|RPS27A
intracranial aneurysm	Diseases of the circulatory system	0.00578739	1.90421e-06	0.00047464	SERPINA1|DUSP1|TCL1A|RPS27A|PRDM1|NCK1
male infertility	Diseases of the genitourinary system	0.00578625	8.00081e-06	0.000875912	SERPINA1|DUSP1|TCL1A|RPS27A
nephrolithiasis	Diseases of the genitourinary system	0.00573163	9.09719e-06	0.000965372	SERPINA1|DUSP1|TCL1A|RPS27A
intestinal perforation	Diseases of the digestive system	0.00537258	3.52641e-07	0.000212055	SERPINA1|TCL1A|RPS27A|PRDM1|TRADD|SLC3A2|PCBP1
endometriosis	Diseases of the genitourinary system	0.00526024	8.01139e-06	0.000875912	SERPINA1|DUSP1|TCL1A|RPS27A|PITPNM1
disease of metabolism	Endocrine, nutritional and metabolic diseases	0.00522193	4.65035e-06	0.000645326	SERPINA1|DUSP1|TCL1A|RPS27A|PRDM1|PITPNM1
nutritional deficiency disease	Endocrine, nutritional and metabolic diseases	0.00517852	1.00953e-05	0.00104068	SERPINA1|DUSP1|TCL1A|RPS27A|TRAM1|TRADD
anterior uveitis	Diseases of the eye and adnexa	0.00513992	2.10198e-05	0.00210665	SERPINA1|DUSP1|TCL1A|RPS27A|TRAM1
osteomyelitis	Diseases of the musculoskeletal system and connective tissue	0.00493908	0.00019715	0.0173492	SERPINA1|PRDM1|CEACAM19
folliculitis	Diseases of the skin and subcutaneous tissue	0.00484193	8.33827e-05	0.00813094	SERPINA1|PRDM1|CEACAM19|PMEL|PITPNM1
acromegaly	Endocrine, nutritional and metabolic diseases	0.00481723	8.89825e-05	0.00823203	SERPINA1|DUSP1|TCL1A|RPS27A
adrenal medulla cancer	Neoplasms	0.00481481	0.00073354	0.0426873	SERPINA1|PITPNM1
dry eye syndrome	Diseases of the eye and adnexa	0.00481474	2.5664e-06	0.000514422	SERPINA1|DUSP1|TCL1A|RPS27A|TRAM1|SLC3A2|PCBP1
muscle cancer	Neoplasms	0.00472212	0.000882991	0.0453058	SERPINA1|PITPNM1
malignant neoplasm of acoustic nerve	Neoplasms	0.00472212	0.000882991	0.0453058	SERPINA1|PITPNM1
endometrial cancer	Neoplasms	0.00472212	0.000882991	0.0453058	SERPINA1|PITPNM1
ciliary body cancer	Neoplasms	0.00472212	0.000882991	0.0453058	SERPINA1|PITPNM1
diabetic angiopathy	Endocrine, nutritional and metabolic diseases	0.00462561	0.000247308	0.0202793	SERPINA1|PRDM1|CEACAM19|PMEL
keratoconjunctivitis sicca	Diseases of the eye and adnexa	0.0045899	5.95546e-06	0.000740942	SERPINA1|DUSP1|TCL1A|RPS27A|TRAM1|SLC3A2|PCBP1
bacterial conjunctivitis	Diseases of the eye and adnexa	0.004375	0.00116239	0.0453058	SERPINA1|PRDM1|CEACAM19
hyperinsulinism	Endocrine, nutritional and metabolic diseases	0.00433109	0.000207971	0.0178657	SERPINA1|DUSP1|TCL1A|RPS27A|TRADD
intracranial vasospasm	Diseases of the circulatory system	0.00430892	3.20633e-06	0.000534705	SERPINA1|DUSP1|TCL1A|RPS27A|PITPNM1|TRADD|NCK1|SLC3A2|PCBP1|DHX8
cystitis	Diseases of the genitourinary system	0.00429553	0.00090267	0.0453058	SERPINA1|PRDM1|CEACAM19|PMEL
hordeolum	Diseases of the eye and adnexa	0.00424208	0.00102972	0.0453058	SERPINA1|PRDM1|CEACAM19
paronychia	Diseases of the skin and subcutaneous tissue	0.00422275	0.000702307	0.0426873	SERPINA1|PRDM1|CEACAM19|PMEL
hypogonadism	Endocrine, nutritional and metabolic diseases	0.00417149	0.000335989	0.0269388	SERPINA1|DUSP1|TCL1A|RPS27A|TRAM1
tendinitis	Diseases of the musculoskeletal system and connective tissue	0.00416119	0.000220652	0.0185143	SERPINA1|PRDM1|CEACAM19|PMEL|CD83|TRAM1
interstitial cystitis	Diseases of the genitourinary system	0.0041543	0.00192782	0.0453058	SERPINA1|CEACAM19|PRDM1|PMEL
chronic interstitial cystitis	Diseases of the genitourinary system	0.0041543	0.00192782	0.0453058	SERPINA1|CEACAM19|PRDM1|PMEL
frozen shoulder	Diseases of the musculoskeletal system and connective tissue	0.00399076	0.000384526	0.0301602	SERPINA1|PRDM1|CEACAM19|PMEL|CD83|TRAM1
vitiligo	Diseases of the skin and subcutaneous tissue	0.00394564	0.000672843	0.0426873	SERPINA1|PRDM1|CEACAM19|PMEL|CD83
epidermolysis bullosa dystrophica	Congenital malformations, deformations and chromosomal abnormalities	0.00394518	0.000446936	0.0335947	SERPINA1|PRDM1|CEACAM19|PMEL|CD83|TRAM1
periarthritis	Diseases of the musculoskeletal system and connective tissue	0.00392842	0.000709958	0.0426873	SERPINA1|PRDM1|CEACAM19|PMEL|CD83
shoulder impingement syndrome	Diseases of the musculoskeletal system and connective tissue	0.00392643	0.000475575	0.0350179	SERPINA1|PRDM1|CEACAM19|PMEL|CD83|TRAM1
degenerative disc disease	Diseases of the musculoskeletal system and connective tissue	0.00388469	0.000546354	0.0394249	SERPINA1|PRDM1|CEACAM19|PMEL|CD83|TRAM1
vesicoureteral reflux	Diseases of the genitourinary system	0.00385439	0.000895306	0.0453058	SERPINA1|PRDM1|CEACAM19|PMEL|CD83
respiratory failure	Diseases of the respiratory system	0.00383487	0.00139044	0.0453058	SERPINA1|DUSP1|TCL1A|RPS27A
corneal edema	Diseases of the eye and adnexa	0.00381986	0.000678574	0.0426873	SERPINA1|PRDM1|CEACAM19|PMEL|CD83|TRAM1
ectropion	Diseases of the eye and adnexa	0.00371058	0.00141254	0.0453058	SERPINA1|PRDM1|CEACAM19|PMEL|CD83
ecthyma	Diseases of the skin and subcutaneous tissue	0.00370851	0.000679664	0.0426873	SERPINA1|PRDM1|CEACAM19|PMEL|CD83|PITPNM1
muscular dystrophy	Diseases of the nervous system	0.00365356	0.00239037	0.0453058	SERPINA1|PRDM1|CEACAM19|PMEL|TRAM1
gestational diabetes	Pregnancy, childbirth and the puerperium	0.00354719	0.000411403	0.0315818	SERPINA1|DUSP1|TCL1A|RPS27A|TRADD|SLC3A2|PCBP1
keratosis	Diseases of the skin and subcutaneous tissue	0.00354453	0.00455119	0.0453058	SERPINA1|CEACAM19|PRDM1|PMEL|CD83
xerophthalmia	Endocrine, nutritional and metabolic diseases	0.00353542	8.56396e-05	0.00813126	SERPINA1|TCL1A|RPS27A|PRDM1|CEACAM19|PMEL|CD83|SLC3A2|PCBP1
stomach disease	Diseases of the digestive system	0.00350954	0.00502947	0.0478795	SERPINA1|CD83|TRAM1|CD99
bacterial infectious disease	Certain infectious and parasitic diseases	0.00350805	0.00371845	0.0453058	SERPINA1|PRDM1|CEACAM19|PMEL|CD83
chordoma	Neoplasms	0.0035023	0.00200465	0.0453058	SERPINA1|PRDM1|CEACAM19|PMEL|CD83|TRADD
pulmonary tuberculosis	Certain infectious and parasitic diseases	0.00349578	0.00386057	0.0453058	SERPINA1|PRDM1|CEACAM19|PMEL|CD83
hepatitis C	Certain infectious and parasitic diseases	0.00348503	0.00398974	0.0453058	SERPINA1|PRDM1|CEACAM19|PMEL|CD83
persian gulf syndrome	Factors influencing health status and contact with health services	0.00347862	0.00406897	0.0453058	SERPINA1|TRAM1|SLC3A2|CD99
piebaldism	Endocrine, nutritional and metabolic diseases	0.0034749	0.00302515	0.0453058	SERPINA1|PRDM1|CEACAM19|PMEL|CD83
aspergillosis	Certain infectious and parasitic diseases	0.00347293	0.0041405	0.0453058	SERPINA1|PRDM1|CEACAM19|PMEL|CD83
white piedra	Certain infectious and parasitic diseases	0.00347151	0.00415855	0.0453058	SERPINA1|PRDM1|CEACAM19|PMEL|CD83
tinea nigra	Certain infectious and parasitic diseases	0.00347151	0.00415855	0.0453058	SERPINA1|PRDM1|CEACAM19|PMEL|CD83
tinea manuum	Certain infectious and parasitic diseases	0.00347151	0.00415855	0.0453058	SERPINA1|PRDM1|CEACAM19|PMEL|CD83
sporotrichosis	Certain infectious and parasitic diseases	0.00347151	0.00415855	0.0453058	SERPINA1|PRDM1|CEACAM19|PMEL|CD83
rhinosporidiosis	Certain infectious and parasitic diseases	0.00347151	0.00415855	0.0453058	SERPINA1|PRDM1|CEACAM19|PMEL|CD83
pityriasis versicolor	Certain infectious and parasitic diseases	0.00347151	0.00415855	0.0453058	SERPINA1|PRDM1|CEACAM19|PMEL|CD83
paracoccidioidomycosis	Certain infectious and parasitic diseases	0.00347151	0.00415855	0.0453058	SERPINA1|PRDM1|CEACAM19|PMEL|CD83
oral candidiasis	Certain infectious and parasitic diseases	0.00347151	0.00415855	0.0453058	SERPINA1|PRDM1|CEACAM19|PMEL|CD83
lobomycosis	Certain infectious and parasitic diseases	0.00347151	0.00415855	0.0453058	SERPINA1|PRDM1|CEACAM19|PMEL|CD83
histoplasmosis	Certain infectious and parasitic diseases	0.00347151	0.00415855	0.0453058	SERPINA1|PRDM1|CEACAM19|PMEL|CD83
esophageal candidiasis	Certain infectious and parasitic diseases	0.00347151	0.00415855	0.0453058	SERPINA1|PRDM1|CEACAM19|PMEL|CD83
dermatophytosis	Certain infectious and parasitic diseases	0.00347151	0.00415855	0.0453058	SERPINA1|PRDM1|CEACAM19|PMEL|CD83
cryptococcosis	Certain infectious and parasitic diseases	0.00347151	0.00415855	0.0453058	SERPINA1|PRDM1|CEACAM19|PMEL|CD83
coccidioidomycosis	Certain infectious and parasitic diseases	0.00347151	0.00415855	0.0453058	SERPINA1|PRDM1|CEACAM19|PMEL|CD83
chromoblastomycosis	Certain infectious and parasitic diseases	0.00347151	0.00415855	0.0453058	SERPINA1|PRDM1|CEACAM19|PMEL|CD83
candidal paronychia	Certain infectious and parasitic diseases	0.00347151	0.00415855	0.0453058	SERPINA1|PRDM1|CEACAM19|PMEL|CD83
blastomycosis	Certain infectious and parasitic diseases	0.00347151	0.00415855	0.0453058	SERPINA1|PRDM1|CEACAM19|PMEL|CD83
black piedra	Certain infectious and parasitic diseases	0.00347151	0.00415855	0.0453058	SERPINA1|PRDM1|CEACAM19|PMEL|CD83
allescheriosis	Certain infectious and parasitic diseases	0.00347151	0.00415855	0.0453058	SERPINA1|PRDM1|CEACAM19|PMEL|CD83
American histoplasmosis	Certain infectious and parasitic diseases	0.00347151	0.00415855	0.0453058	SERPINA1|PRDM1|CEACAM19|PMEL|CD83
typhoid fever	Certain infectious and parasitic diseases	0.00346726	0.00421308	0.0453058	SERPINA1|PRDM1|CEACAM19|PMEL|CD83
cholera	Certain infectious and parasitic diseases	0.00346726	0.00421308	0.0453058	SERPINA1|PRDM1|CEACAM19|PMEL|CD83
scrub typhus	Certain infectious and parasitic diseases	0.00346514	0.00424058	0.0453058	SERPINA1|PRDM1|CEACAM19|PMEL|CD83
malaria	Certain infectious and parasitic diseases	0.00346514	0.00424058	0.0453058	SERPINA1|PRDM1|CEACAM19|PMEL|CD83
toxic shock syndrome	Certain infectious and parasitic diseases	0.00346373	0.00425899	0.0453058	SERPINA1|PRDM1|CEACAM19|PMEL|CD83
trichinosis	Certain infectious and parasitic diseases	0.00346162	0.00428674	0.0453058	SERPINA1|PRDM1|CEACAM19|PMEL|CD83
visceral leishmaniasis	Certain infectious and parasitic diseases	0.0034595	0.00431463	0.0453058	SERPINA1|PRDM1|CEACAM19|PMEL|CD83
leishmaniasis	Certain infectious and parasitic diseases	0.0034595	0.00431463	0.0453058	SERPINA1|PRDM1|CEACAM19|PMEL|CD83
mucocutaneous leishmaniasis	Certain infectious and parasitic diseases	0.00345669	0.00435206	0.0453058	SERPINA1|PRDM1|CEACAM19|PMEL|CD83
viral infectious disease	Certain infectious and parasitic diseases	0.0034399	0.00458242	0.0453058	SERPINA1|PRDM1|CEACAM19|PMEL|CD83
pneumocystosis	Certain infectious and parasitic diseases	0.00343921	0.00459224	0.0453058	SERPINA1|PRDM1|CEACAM19|PMEL|CD83
cysticercosis	Certain infectious and parasitic diseases	0.00343921	0.00459224	0.0453058	SERPINA1|PRDM1|CEACAM19|PMEL|CD83
trichomoniasis	Certain infectious and parasitic diseases	0.00343851	0.00460207	0.0453058	SERPINA1|PRDM1|CEACAM19|PMEL|CD83
tick-borne encephalitis	Certain infectious and parasitic diseases	0.00343851	0.00460207	0.0453058	SERPINA1|PRDM1|CEACAM19|PMEL|CD83
rabies	Certain infectious and parasitic diseases	0.00343851	0.00460207	0.0453058	SERPINA1|PRDM1|CEACAM19|PMEL|CD83
poliomyelitis	Certain infectious and parasitic diseases	0.00343851	0.00460207	0.0453058	SERPINA1|PRDM1|CEACAM19|PMEL|CD83
filariasis	Certain infectious and parasitic diseases	0.00343851	0.00460207	0.0453058	SERPINA1|PRDM1|CEACAM19|PMEL|CD83
diphyllobothriasis	Certain infectious and parasitic diseases	0.00343851	0.00460207	0.0453058	SERPINA1|PRDM1|CEACAM19|PMEL|CD83
trichuriasis	Certain infectious and parasitic diseases	0.00343782	0.00461192	0.0453058	SERPINA1|PRDM1|CEACAM19|PMEL|CD83
strongyloidiasis	Certain infectious and parasitic diseases	0.00343782	0.00461192	0.0453058	SERPINA1|PRDM1|CEACAM19|PMEL|CD83
parasitic helminthiasis infectious disease	Certain infectious and parasitic diseases	0.00343782	0.00461192	0.0453058	SERPINA1|PRDM1|CEACAM19|PMEL|CD83
enterobiasis	Certain infectious and parasitic diseases	0.00343782	0.00461192	0.0453058	SERPINA1|PRDM1|CEACAM19|PMEL|CD83
common wart	Certain infectious and parasitic diseases	0.00343782	0.00461192	0.0453058	SERPINA1|PRDM1|CEACAM19|PMEL|CD83
ascariasis	Certain infectious and parasitic diseases	0.00343782	0.00461192	0.0453058	SERPINA1|PRDM1|CEACAM19|PMEL|CD83
anogenital venereal wart	Certain infectious and parasitic diseases	0.00343782	0.00461192	0.0453058	SERPINA1|PRDM1|CEACAM19|PMEL|CD83
trachoma	Certain infectious and parasitic diseases	0.00343712	0.00462179	0.0453058	SERPINA1|PRDM1|CEACAM19|PMEL|CD83
mansonelliasis	Certain infectious and parasitic diseases	0.00343712	0.00462179	0.0453058	SERPINA1|PRDM1|CEACAM19|PMEL|CD83
filarial elephantiasis	Certain infectious and parasitic diseases	0.00343712	0.00462179	0.0453058	SERPINA1|PRDM1|CEACAM19|PMEL|CD83
ancylostomiasis	Certain infectious and parasitic diseases	0.00343712	0.00462179	0.0453058	SERPINA1|PRDM1|CEACAM19|PMEL|CD83
toxoplasmosis	Certain infectious and parasitic diseases	0.00343643	0.00463168	0.0453058	SERPINA1|PRDM1|CEACAM19|PMEL|CD83
dengue disease	Certain infectious and parasitic diseases	0.00343643	0.00463168	0.0453058	SERPINA1|PRDM1|CEACAM19|PMEL|CD83
Buruli ulcer disease	Certain infectious and parasitic diseases	0.00343643	0.00463168	0.0453058	SERPINA1|PRDM1|CEACAM19|PMEL|CD83
yellow fever	Certain infectious and parasitic diseases	0.00343573	0.00464158	0.0453058	SERPINA1|PRDM1|CEACAM19|PMEL|CD83
yaws	Certain infectious and parasitic diseases	0.00343573	0.00464158	0.0453058	SERPINA1|PRDM1|CEACAM19|PMEL|CD83
vestibular neuronitis	Diseases of the ear and mastoid process	0.00343573	0.00464158	0.0453058	SERPINA1|PRDM1|CEACAM19|PMEL|CD83
urogenital tuberculosis	Certain infectious and parasitic diseases	0.00343573	0.00464158	0.0453058	SERPINA1|PRDM1|CEACAM19|PMEL|CD83
ureter tuberculosis	Diseases of the eye and adnexa	0.00343573	0.00464158	0.0453058	SERPINA1|PRDM1|CEACAM19|PMEL|CD83
ulceroglandular tularemia	Certain infectious and parasitic diseases	0.00343573	0.00464158	0.0453058	SERPINA1|PRDM1|CEACAM19|PMEL|CD83
typhus	Certain infectious and parasitic diseases	0.00343573	0.00464158	0.0453058	SERPINA1|PRDM1|CEACAM19|PMEL|CD83
tularemia	Certain infectious and parasitic diseases	0.00343573	0.00464158	0.0453058	SERPINA1|PRDM1|CEACAM19|PMEL|CD83
tuberculous salpingitis	Certain infectious and parasitic diseases	0.00343573	0.00464158	0.0453058	SERPINA1|PRDM1|CEACAM19|PMEL|CD83
tuberculous pneumothorax	Certain infectious and parasitic diseases	0.00343573	0.00464158	0.0453058	SERPINA1|PRDM1|CEACAM19|PMEL|CD83
tuberculous peritonitis	Certain infectious and parasitic diseases	0.00343573	0.00464158	0.0453058	SERPINA1|PRDM1|CEACAM19|PMEL|CD83
tuberculous oophoritis	Certain infectious and parasitic diseases	0.00343573	0.00464158	0.0453058	SERPINA1|PRDM1|CEACAM19|PMEL|CD83
tuberculous epididymitis	Certain infectious and parasitic diseases	0.00343573	0.00464158	0.0453058	SERPINA1|PRDM1|CEACAM19|PMEL|CD83
tuberculoid leprosy	Certain infectious and parasitic diseases	0.00343573	0.00464158	0.0453058	SERPINA1|PRDM1|CEACAM19|PMEL|CD83
trypanosomiasis	Certain infectious and parasitic diseases	0.00343573	0.00464158	0.0453058	SERPINA1|PRDM1|CEACAM19|PMEL|CD83
trench fever	Certain infectious and parasitic diseases	0.00343573	0.00464158	0.0453058	SERPINA1|PRDM1|CEACAM19|PMEL|CD83
tick-borne relapsing fever	Certain infectious and parasitic diseases	0.00343573	0.00464158	0.0453058	SERPINA1|PRDM1|CEACAM19|PMEL|CD83
tetanus	Certain infectious and parasitic diseases	0.00343573	0.00464158	0.0453058	SERPINA1|PRDM1|CEACAM19|PMEL|CD83
tertiary syphilis	Certain infectious and parasitic diseases	0.00343573	0.00464158	0.0453058	SERPINA1|PRDM1|CEACAM19|PMEL|CD83
tertiary neurosyphilis	Certain infectious and parasitic diseases	0.00343573	0.00464158	0.0453058	SERPINA1|PRDM1|CEACAM19|PMEL|CD83
tabes dorsalis	Certain infectious and parasitic diseases	0.00343573	0.00464158	0.0453058	SERPINA1|PRDM1|CEACAM19|PMEL|CD83
syphilitic meningitis	Factors influencing health status and contact with health services	0.00343573	0.00464158	0.0453058	SERPINA1|PRDM1|CEACAM19|PMEL|CD83
syphilitic encephalitis	Certain infectious and parasitic diseases	0.00343573	0.00464158	0.0453058	SERPINA1|PRDM1|CEACAM19|PMEL|CD83
staphyloenterotoxemia	Certain infectious and parasitic diseases	0.00343573	0.00464158	0.0453058	SERPINA1|PRDM1|CEACAM19|PMEL|CD83
spotted fever	Certain infectious and parasitic diseases	0.00343573	0.00464158	0.0453058	SERPINA1|PRDM1|CEACAM19|PMEL|CD83
splenic tuberculosis	Certain infectious and parasitic diseases	0.00343573	0.00464158	0.0453058	SERPINA1|PRDM1|CEACAM19|PMEL|CD83
sodoku disease	Certain infectious and parasitic diseases	0.00343573	0.00464158	0.0453058	SERPINA1|PRDM1|CEACAM19|PMEL|CD83
sleeping sickness	Certain infectious and parasitic diseases	0.00343573	0.00464158	0.0453058	SERPINA1|PRDM1|CEACAM19|PMEL|CD83
skeletal tuberculosis	Certain infectious and parasitic diseases	0.00343573	0.00464158	0.0453058	SERPINA1|PRDM1|CEACAM19|PMEL|CD83
shigellosis	Certain infectious and parasitic diseases	0.00343573	0.00464158	0.0453058	SERPINA1|PRDM1|CEACAM19|PMEL|CD83
septicemic plague	Certain infectious and parasitic diseases	0.00343573	0.00464158	0.0453058	SERPINA1|PRDM1|CEACAM19|PMEL|CD83
seminal vesicle chronic gonorrhea	Neoplasms	0.00343573	0.00464158	0.0453058	SERPINA1|PRDM1|CEACAM19|PMEL|CD83
secondary syphilis	Certain infectious and parasitic diseases	0.00343573	0.00464158	0.0453058	SERPINA1|PRDM1|CEACAM19|PMEL|CD83
scarlet fever	Certain infectious and parasitic diseases	0.00343573	0.00464158	0.0453058	SERPINA1|PRDM1|CEACAM19|PMEL|CD83
scabies	Certain infectious and parasitic diseases	0.00343573	0.00464158	0.0453058	SERPINA1|PRDM1|CEACAM19|PMEL|CD83
salmonellosis	Certain infectious and parasitic diseases	0.00343573	0.00464158	0.0453058	SERPINA1|PRDM1|CEACAM19|PMEL|CD83
rickettsialpox	Certain infectious and parasitic diseases	0.00343573	0.00464158	0.0453058	SERPINA1|PRDM1|CEACAM19|PMEL|CD83
rhinoscleroma	Certain infectious and parasitic diseases	0.00343573	0.00464158	0.0453058	SERPINA1|PRDM1|CEACAM19|PMEL|CD83
renal tuberculosis	Certain infectious and parasitic diseases	0.00343573	0.00464158	0.0453058	SERPINA1|PRDM1|CEACAM19|PMEL|CD83
relapsing fever	Certain infectious and parasitic diseases	0.00343573	0.00464158	0.0453058	SERPINA1|PRDM1|CEACAM19|PMEL|CD83
pyomyositis	Diseases of the musculoskeletal system and connective tissue	0.00343573	0.00464158	0.0453058	SERPINA1|PRDM1|CEACAM19|PMEL|CD83
protozoal dysentery	Certain infectious and parasitic diseases	0.00343573	0.00464158	0.0453058	SERPINA1|PRDM1|CEACAM19|PMEL|CD83
progressive multifocal leukoencephalopathy	Certain infectious and parasitic diseases	0.00343573	0.00464158	0.0453058	SERPINA1|PRDM1|CEACAM19|PMEL|CD83
prion disease	Certain infectious and parasitic diseases	0.00343573	0.00464158	0.0453058	SERPINA1|PRDM1|CEACAM19|PMEL|CD83
primary syphilis	Certain infectious and parasitic diseases	0.00343573	0.00464158	0.0453058	SERPINA1|PRDM1|CEACAM19|PMEL|CD83
pneumonic tularemia	Certain infectious and parasitic diseases	0.00343573	0.00464158	0.0453058	SERPINA1|PRDM1|CEACAM19|PMEL|CD83
pneumonic plague	Certain infectious and parasitic diseases	0.00343573	0.00464158	0.0453058	SERPINA1|PRDM1|CEACAM19|PMEL|CD83
pleural tuberculosis	Certain infectious and parasitic diseases	0.00343573	0.00464158	0.0453058	SERPINA1|PRDM1|CEACAM19|PMEL|CD83
plague	Certain infectious and parasitic diseases	0.00343573	0.00464158	0.0453058	SERPINA1|PRDM1|CEACAM19|PMEL|CD83
pinta disease	Certain infectious and parasitic diseases	0.00343573	0.00464158	0.0453058	SERPINA1|PRDM1|CEACAM19|PMEL|CD83
paratyphoid fever	Certain infectious and parasitic diseases	0.00343573	0.00464158	0.0453058	SERPINA1|PRDM1|CEACAM19|PMEL|CD83
parasitic protozoa infectious disease	Certain infectious and parasitic diseases	0.00343573	0.00464158	0.0453058	SERPINA1|PRDM1|CEACAM19|PMEL|CD83
ornithosis	Certain infectious and parasitic diseases	0.00343573	0.00464158	0.0453058	SERPINA1|PRDM1|CEACAM19|PMEL|CD83
onchocerciasis	Certain infectious and parasitic diseases	0.00343573	0.00464158	0.0453058	SERPINA1|PRDM1|CEACAM19|PMEL|CD83
oculoglandular tularemia	Certain infectious and parasitic diseases	0.00343573	0.00464158	0.0453058	SERPINA1|PRDM1|CEACAM19|PMEL|CD83
nocardiosis	Certain infectious and parasitic diseases	0.00343573	0.00464158	0.0453058	SERPINA1|PRDM1|CEACAM19|PMEL|CD83
necrotizing ulcerative gingivitis	Certain infectious and parasitic diseases	0.00343573	0.00464158	0.0453058	SERPINA1|PRDM1|CEACAM19|PMEL|CD83
molluscum contagiosum	Certain infectious and parasitic diseases	0.00343573	0.00464158	0.0453058	SERPINA1|PRDM1|CEACAM19|PMEL|CD83
mixed malaria	Certain infectious and parasitic diseases	0.00343573	0.00464158	0.0453058	SERPINA1|PRDM1|CEACAM19|PMEL|CD83
miliary tuberculosis	Certain infectious and parasitic diseases	0.00343573	0.00464158	0.0453058	SERPINA1|PRDM1|CEACAM19|PMEL|CD83
microsporidiosis	Certain infectious and parasitic diseases	0.00343573	0.00464158	0.0453058	SERPINA1|PRDM1|CEACAM19|PMEL|CD83
meningoencephalitis	Certain infectious and parasitic diseases	0.00343573	0.00464158	0.0453058	SERPINA1|PRDM1|CEACAM19|PMEL|CD83
meningococcal meningitis	Certain infectious and parasitic diseases	0.00343573	0.00464158	0.0453058	SERPINA1|PRDM1|CEACAM19|PMEL|CD83
melioidosis	Certain infectious and parasitic diseases	0.00343573	0.00464158	0.0453058	SERPINA1|PRDM1|CEACAM19|PMEL|CD83
lymphogranuloma venereum	Certain infectious and parasitic diseases	0.00343573	0.00464158	0.0453058	SERPINA1|PRDM1|CEACAM19|PMEL|CD83
louse-borne relapsing fever	Certain infectious and parasitic diseases	0.00343573	0.00464158	0.0453058	SERPINA1|PRDM1|CEACAM19|PMEL|CD83
listeriosis	Certain infectious and parasitic diseases	0.00343573	0.00464158	0.0453058	SERPINA1|PRDM1|CEACAM19|PMEL|CD83
lice infestation	Certain infectious and parasitic diseases	0.00343573	0.00464158	0.0453058	SERPINA1|PRDM1|CEACAM19|PMEL|CD83
leptospirosis	Certain infectious and parasitic diseases	0.00343573	0.00464158	0.0453058	SERPINA1|PRDM1|CEACAM19|PMEL|CD83
lepromatous leprosy	Certain infectious and parasitic diseases	0.00343573	0.00464158	0.0453058	SERPINA1|PRDM1|CEACAM19|PMEL|CD83
latent syphilis	Certain infectious and parasitic diseases	0.00343573	0.00464158	0.0453058	SERPINA1|PRDM1|CEACAM19|PMEL|CD83
late yaws	Certain infectious and parasitic diseases	0.00343573	0.00464158	0.0453058	SERPINA1|PRDM1|CEACAM19|PMEL|CD83
late congenital syphilis	Certain infectious and parasitic diseases	0.00343573	0.00464158	0.0453058	SERPINA1|PRDM1|CEACAM19|PMEL|CD83
laryngeal tuberculosis	Certain infectious and parasitic diseases	0.00343573	0.00464158	0.0453058	SERPINA1|PRDM1|CEACAM19|PMEL|CD83
intestinal tuberculosis	Certain infectious and parasitic diseases	0.00343573	0.00464158	0.0453058	SERPINA1|PRDM1|CEACAM19|PMEL|CD83
intestinal infectious disease	Certain infectious and parasitic diseases	0.00343573	0.00464158	0.0453058	SERPINA1|PRDM1|CEACAM19|PMEL|CD83
indeterminate leprosy	Certain infectious and parasitic diseases	0.00343573	0.00464158	0.0453058	SERPINA1|PRDM1|CEACAM19|PMEL|CD83
inclusion conjunctivitis	Certain infectious and parasitic diseases	0.00343573	0.00464158	0.0453058	SERPINA1|PRDM1|CEACAM19|PMEL|CD83
granuloma inguinale	Certain infectious and parasitic diseases	0.00343573	0.00464158	0.0453058	SERPINA1|PRDM1|CEACAM19|PMEL|CD83
gonococcal synovitis	Certain infectious and parasitic diseases	0.00343573	0.00464158	0.0453058	SERPINA1|PRDM1|CEACAM19|PMEL|CD83
gonococcal spondylitis	Certain infectious and parasitic diseases	0.00343573	0.00464158	0.0453058	SERPINA1|PRDM1|CEACAM19|PMEL|CD83
gonococcal keratitis	Certain infectious and parasitic diseases	0.00343573	0.00464158	0.0453058	SERPINA1|PRDM1|CEACAM19|PMEL|CD83
gonococcal iridocyclitis	Certain infectious and parasitic diseases	0.00343573	0.00464158	0.0453058	SERPINA1|PRDM1|CEACAM19|PMEL|CD83
gonococcal endophthalmia	Certain infectious and parasitic diseases	0.00343573	0.00464158	0.0453058	SERPINA1|PRDM1|CEACAM19|PMEL|CD83
gonococcal bursitis	Certain infectious and parasitic diseases	0.00343573	0.00464158	0.0453058	SERPINA1|PRDM1|CEACAM19|PMEL|CD83
glanders	Certain infectious and parasitic diseases	0.00343573	0.00464158	0.0453058	SERPINA1|PRDM1|CEACAM19|PMEL|CD83
giardiasis	Certain infectious and parasitic diseases	0.00343573	0.00464158	0.0453058	SERPINA1|PRDM1|CEACAM19|PMEL|CD83
gastrointestinal tularemia	Certain infectious and parasitic diseases	0.00343573	0.00464158	0.0453058	SERPINA1|PRDM1|CEACAM19|PMEL|CD83
gastrointestinal anthrax	Certain infectious and parasitic diseases	0.00343573	0.00464158	0.0453058	SERPINA1|PRDM1|CEACAM19|PMEL|CD83
gas gangrene	Certain infectious and parasitic diseases	0.00343573	0.00464158	0.0453058	SERPINA1|PRDM1|CEACAM19|PMEL|CD83
esophageal tuberculosis	Certain infectious and parasitic diseases	0.00343573	0.00464158	0.0453058	SERPINA1|PRDM1|CEACAM19|PMEL|CD83
ehrlichiosis	Certain infectious and parasitic diseases	0.00343573	0.00464158	0.0453058	SERPINA1|PRDM1|CEACAM19|PMEL|CD83
early yaws	Certain infectious and parasitic diseases	0.00343573	0.00464158	0.0453058	SERPINA1|PRDM1|CEACAM19|PMEL|CD83
diphtheritic peritonitis	Certain infectious and parasitic diseases	0.00343573	0.00464158	0.0453058	SERPINA1|PRDM1|CEACAM19|PMEL|CD83
diphtheritic cystitis	Certain infectious and parasitic diseases	0.00343573	0.00464158	0.0453058	SERPINA1|PRDM1|CEACAM19|PMEL|CD83
cyclosporiasis	Certain infectious and parasitic diseases	0.00343573	0.00464158	0.0453058	SERPINA1|PRDM1|CEACAM19|PMEL|CD83
cutaneous diphtheria	Certain infectious and parasitic diseases	0.00343573	0.00464158	0.0453058	SERPINA1|PRDM1|CEACAM19|PMEL|CD83
cutaneous anthrax	Certain infectious and parasitic diseases	0.00343573	0.00464158	0.0453058	SERPINA1|PRDM1|CEACAM19|PMEL|CD83
cryptosporidiosis	Certain infectious and parasitic diseases	0.00343573	0.00464158	0.0453058	SERPINA1|PRDM1|CEACAM19|PMEL|CD83
congenital syphilis	Certain infectious and parasitic diseases	0.00343573	0.00464158	0.0453058	SERPINA1|PRDM1|CEACAM19|PMEL|CD83
chronic gonorrhea of cervix	Certain infectious and parasitic diseases	0.00343573	0.00464158	0.0453058	SERPINA1|PRDM1|CEACAM19|PMEL|CD83
chronic gonococcal salpingitis	Certain infectious and parasitic diseases	0.00343573	0.00464158	0.0453058	SERPINA1|PRDM1|CEACAM19|PMEL|CD83
chancroid	Certain infectious and parasitic diseases	0.00343573	0.00464158	0.0453058	SERPINA1|PRDM1|CEACAM19|PMEL|CD83
central nervous system tuberculosis	Certain infectious and parasitic diseases	0.00343573	0.00464158	0.0453058	SERPINA1|PRDM1|CEACAM19|PMEL|CD83
cat-scratch disease	Certain infectious and parasitic diseases	0.00343573	0.00464158	0.0453058	SERPINA1|PRDM1|CEACAM19|PMEL|CD83
cardiovascular syphilis	Certain infectious and parasitic diseases	0.00343573	0.00464158	0.0453058	SERPINA1|PRDM1|CEACAM19|PMEL|CD83
bubonic plague	Certain infectious and parasitic diseases	0.00343573	0.00464158	0.0453058	SERPINA1|PRDM1|CEACAM19|PMEL|CD83
brucellosis	Certain infectious and parasitic diseases	0.00343573	0.00464158	0.0453058	SERPINA1|PRDM1|CEACAM19|PMEL|CD83
boutonneuse fever	Certain infectious and parasitic diseases	0.00343573	0.00464158	0.0453058	SERPINA1|PRDM1|CEACAM19|PMEL|CD83
botulism	Certain infectious and parasitic diseases	0.00343573	0.00464158	0.0453058	SERPINA1|PRDM1|CEACAM19|PMEL|CD83
borderline leprosy	Certain infectious and parasitic diseases	0.00343573	0.00464158	0.0453058	SERPINA1|PRDM1|CEACAM19|PMEL|CD83
bladder tuberculosis	Certain infectious and parasitic diseases	0.00343573	0.00464158	0.0453058	SERPINA1|PRDM1|CEACAM19|PMEL|CD83
blackwater fever	Certain infectious and parasitic diseases	0.00343573	0.00464158	0.0453058	SERPINA1|PRDM1|CEACAM19|PMEL|CD83
bartonellosis	Certain infectious and parasitic diseases	0.00343573	0.00464158	0.0453058	SERPINA1|PRDM1|CEACAM19|PMEL|CD83
balantidiasis	Certain infectious and parasitic diseases	0.00343573	0.00464158	0.0453058	SERPINA1|PRDM1|CEACAM19|PMEL|CD83
babesiosis	Certain infectious and parasitic diseases	0.00343573	0.00464158	0.0453058	SERPINA1|PRDM1|CEACAM19|PMEL|CD83
asymptomatic neurosyphilis	Certain infectious and parasitic diseases	0.00343573	0.00464158	0.0453058	SERPINA1|PRDM1|CEACAM19|PMEL|CD83
anthrax disease	Certain infectious and parasitic diseases	0.00343573	0.00464158	0.0453058	SERPINA1|PRDM1|CEACAM19|PMEL|CD83
amebiasis	Certain infectious and parasitic diseases	0.00343573	0.00464158	0.0453058	SERPINA1|PRDM1|CEACAM19|PMEL|CD83
acute gonococcal salpingitis	Certain infectious and parasitic diseases	0.00343573	0.00464158	0.0453058	SERPINA1|PRDM1|CEACAM19|PMEL|CD83
acute gonococcal prostatitis	Certain infectious and parasitic diseases	0.00343573	0.00464158	0.0453058	SERPINA1|PRDM1|CEACAM19|PMEL|CD83
acute gonococcal epididymo-orchitis	Diseases of the genitourinary system	0.00343573	0.00464158	0.0453058	SERPINA1|PRDM1|CEACAM19|PMEL|CD83
acute gonococcal endometritis	Certain infectious and parasitic diseases	0.00343573	0.00464158	0.0453058	SERPINA1|PRDM1|CEACAM19|PMEL|CD83
acute gonococcal cystitis	Certain infectious and parasitic diseases	0.00343573	0.00464158	0.0453058	SERPINA1|PRDM1|CEACAM19|PMEL|CD83
acute gonococcal cervicitis	Certain infectious and parasitic diseases	0.00343573	0.00464158	0.0453058	SERPINA1|PRDM1|CEACAM19|PMEL|CD83
actinomycosis	Certain infectious and parasitic diseases	0.00343573	0.00464158	0.0453058	SERPINA1|PRDM1|CEACAM19|PMEL|CD83
Whipple disease	Diseases of the digestive system	0.00343573	0.00464158	0.0453058	SERPINA1|PRDM1|CEACAM19|PMEL|CD83
Siberian tick typhus	Certain infectious and parasitic diseases	0.00343573	0.00464158	0.0453058	SERPINA1|PRDM1|CEACAM19|PMEL|CD83
Q fever	Certain infectious and parasitic diseases	0.00343573	0.00464158	0.0453058	SERPINA1|PRDM1|CEACAM19|PMEL|CD83
Plasmodium vivax malaria	Certain infectious and parasitic diseases	0.00343573	0.00464158	0.0453058	SERPINA1|PRDM1|CEACAM19|PMEL|CD83
Plasmodium ovale malaria	Certain infectious and parasitic diseases	0.00343573	0.00464158	0.0453058	SERPINA1|PRDM1|CEACAM19|PMEL|CD83
Plasmodium malariae malaria	Certain infectious and parasitic diseases	0.00343573	0.00464158	0.0453058	SERPINA1|PRDM1|CEACAM19|PMEL|CD83
Plasmodium falciparum malaria	Certain infectious and parasitic diseases	0.00343573	0.00464158	0.0453058	SERPINA1|PRDM1|CEACAM19|PMEL|CD83
Pediculus humanus capitis infestation	Certain infectious and parasitic diseases	0.00343573	0.00464158	0.0453058	SERPINA1|PRDM1|CEACAM19|PMEL|CD83
Lemierre's syndrome	Diseases of the circulatory system	0.00343573	0.00464158	0.0453058	SERPINA1|PRDM1|CEACAM19|PMEL|CD83
Legionnaires' disease	Certain infectious and parasitic diseases	0.00343573	0.00464158	0.0453058	SERPINA1|PRDM1|CEACAM19|PMEL|CD83
Lassa fever	Certain infectious and parasitic diseases	0.00343573	0.00464158	0.0453058	SERPINA1|PRDM1|CEACAM19|PMEL|CD83
Haverhill fever	Certain infectious and parasitic diseases	0.00343573	0.00464158	0.0453058	SERPINA1|PRDM1|CEACAM19|PMEL|CD83
Hantavirus hemorrhagic fever with renal syndrome	Certain infectious and parasitic diseases	0.00343573	0.00464158	0.0453058	SERPINA1|PRDM1|CEACAM19|PMEL|CD83
Ebola hemorrhagic fever	Certain infectious and parasitic diseases	0.00343573	0.00464158	0.0453058	SERPINA1|PRDM1|CEACAM19|PMEL|CD83
Crimean-Congo hemorrhagic fever	Certain infectious and parasitic diseases	0.00343573	0.00464158	0.0453058	SERPINA1|PRDM1|CEACAM19|PMEL|CD83
Creutzfeldt-Jakob disease	Certain infectious and parasitic diseases	0.00343573	0.00464158	0.0453058	SERPINA1|PRDM1|CEACAM19|PMEL|CD83
Chagas disease	Certain infectious and parasitic diseases	0.00343573	0.00464158	0.0453058	SERPINA1|PRDM1|CEACAM19|PMEL|CD83
Brucella melitensis brucellosis	Certain infectious and parasitic diseases	0.00343573	0.00464158	0.0453058	SERPINA1|PRDM1|CEACAM19|PMEL|CD83
Brucella canis brucellosis	Certain infectious and parasitic diseases	0.00343573	0.00464158	0.0453058	SERPINA1|PRDM1|CEACAM19|PMEL|CD83
Brucella abortus brucellosis	Certain infectious and parasitic diseases	0.00343573	0.00464158	0.0453058	SERPINA1|PRDM1|CEACAM19|PMEL|CD83
Brill-Zinsser disease	Certain infectious and parasitic diseases	0.00343573	0.00464158	0.0453058	SERPINA1|PRDM1|CEACAM19|PMEL|CD83
Bordetella parapertussis whooping cough	Certain infectious and parasitic diseases	0.00343573	0.00464158	0.0453058	SERPINA1|PRDM1|CEACAM19|PMEL|CD83
trichostrongylosis	Certain infectious and parasitic diseases	0.00343504	0.0046515	0.0453058	SERPINA1|PRDM1|CEACAM19|PMEL|CD83
taeniasis	Certain infectious and parasitic diseases	0.00343504	0.0046515	0.0453058	SERPINA1|PRDM1|CEACAM19|PMEL|CD83
sparganosis	Certain infectious and parasitic diseases	0.00343504	0.0046515	0.0453058	SERPINA1|PRDM1|CEACAM19|PMEL|CD83
polyneuropathy	Certain infectious and parasitic diseases	0.00343504	0.0046515	0.0453058	SERPINA1|PRDM1|CEACAM19|PMEL|CD83
pericardial tuberculosis	Certain infectious and parasitic diseases	0.00343504	0.0046515	0.0453058	SERPINA1|PRDM1|CEACAM19|PMEL|CD83
paragonimiasis	Certain infectious and parasitic diseases	0.00343504	0.0046515	0.0453058	SERPINA1|PRDM1|CEACAM19|PMEL|CD83
opisthorchiasis	Certain infectious and parasitic diseases	0.00343504	0.0046515	0.0453058	SERPINA1|PRDM1|CEACAM19|PMEL|CD83
necatoriasis	Certain infectious and parasitic diseases	0.00343504	0.0046515	0.0453058	SERPINA1|PRDM1|CEACAM19|PMEL|CD83
metagonimiasis	Certain infectious and parasitic diseases	0.00343504	0.0046515	0.0453058	SERPINA1|PRDM1|CEACAM19|PMEL|CD83
lymph node tuberculosis	Certain infectious and parasitic diseases	0.00343504	0.0046515	0.0453058	SERPINA1|PRDM1|CEACAM19|PMEL|CD83
loiasis	Certain infectious and parasitic diseases	0.00343504	0.0046515	0.0453058	SERPINA1|PRDM1|CEACAM19|PMEL|CD83
intestinal schistosomiasis	Certain infectious and parasitic diseases	0.00343504	0.0046515	0.0453058	SERPINA1|PRDM1|CEACAM19|PMEL|CD83
hymenolepiasis	Certain infectious and parasitic diseases	0.00343504	0.0046515	0.0453058	SERPINA1|PRDM1|CEACAM19|PMEL|CD83
heterophyiasis	Certain infectious and parasitic diseases	0.00343504	0.0046515	0.0453058	SERPINA1|PRDM1|CEACAM19|PMEL|CD83
gnathomiasis	Certain infectious and parasitic diseases	0.00343504	0.0046515	0.0453058	SERPINA1|PRDM1|CEACAM19|PMEL|CD83
fasciolopsiasis	Certain infectious and parasitic diseases	0.00343504	0.0046515	0.0453058	SERPINA1|PRDM1|CEACAM19|PMEL|CD83
fascioliasis	Certain infectious and parasitic diseases	0.00343504	0.0046515	0.0453058	SERPINA1|PRDM1|CEACAM19|PMEL|CD83
erysipelas	Certain infectious and parasitic diseases	0.00343504	0.0046515	0.0453058	SERPINA1|PRDM1|CEACAM19|PMEL|CD83
echinostomiasis	Certain infectious and parasitic diseases	0.00343504	0.0046515	0.0453058	SERPINA1|PRDM1|CEACAM19|PMEL|CD83
echinococcosis	Certain infectious and parasitic diseases	0.00343504	0.0046515	0.0453058	SERPINA1|PRDM1|CEACAM19|PMEL|CD83
dracunculiasis	Certain infectious and parasitic diseases	0.00343504	0.0046515	0.0453058	SERPINA1|PRDM1|CEACAM19|PMEL|CD83
dirofilariasis	Certain infectious and parasitic diseases	0.00343504	0.0046515	0.0453058	SERPINA1|PRDM1|CEACAM19|PMEL|CD83
dicrocoeliasis	Certain infectious and parasitic diseases	0.00343504	0.0046515	0.0453058	SERPINA1|PRDM1|CEACAM19|PMEL|CD83
cystic echinococcosis	Certain infectious and parasitic diseases	0.00343504	0.0046515	0.0453058	SERPINA1|PRDM1|CEACAM19|PMEL|CD83
clonorchiasis	Certain infectious and parasitic diseases	0.00343504	0.0046515	0.0453058	SERPINA1|PRDM1|CEACAM19|PMEL|CD83
cercarial dermatitis	Certain infectious and parasitic diseases	0.00343504	0.0046515	0.0453058	SERPINA1|PRDM1|CEACAM19|PMEL|CD83
capillariasis	Certain infectious and parasitic diseases	0.00343504	0.0046515	0.0453058	SERPINA1|PRDM1|CEACAM19|PMEL|CD83
anisakiasis	Certain infectious and parasitic diseases	0.00343504	0.0046515	0.0453058	SERPINA1|PRDM1|CEACAM19|PMEL|CD83
alveolar echinococcosis	Certain infectious and parasitic diseases	0.00343504	0.0046515	0.0453058	SERPINA1|PRDM1|CEACAM19|PMEL|CD83
Lyme disease	Certain infectious and parasitic diseases	0.00343504	0.0046515	0.0453058	SERPINA1|PRDM1|CEACAM19|PMEL|CD83
Clostridium difficile colitis	Certain infectious and parasitic diseases	0.00343504	0.0046515	0.0453058	SERPINA1|PRDM1|CEACAM19|PMEL|CD83
von Economo's disease	Certain infectious and parasitic diseases	0.00343434	0.00466144	0.0453058	SERPINA1|PRDM1|CEACAM19|PMEL|CD83
viral meningitis	Certain infectious and parasitic diseases	0.00343434	0.00466144	0.0453058	SERPINA1|PRDM1|CEACAM19|PMEL|CD83
toxocariasis	Certain infectious and parasitic diseases	0.00343434	0.00466144	0.0453058	SERPINA1|PRDM1|CEACAM19|PMEL|CD83
tetanus neonatorum	Certain infectious and parasitic diseases	0.00343434	0.00466144	0.0453058	SERPINA1|PRDM1|CEACAM19|PMEL|CD83
syphilis	Certain infectious and parasitic diseases	0.00343434	0.00466144	0.0453058	SERPINA1|PRDM1|CEACAM19|PMEL|CD83
subacute sclerosing panencephalitis	Certain infectious and parasitic diseases	0.00343434	0.00466144	0.0453058	SERPINA1|PRDM1|CEACAM19|PMEL|CD83
smallpox	Certain infectious and parasitic diseases	0.00343434	0.00466144	0.0453058	SERPINA1|PRDM1|CEACAM19|PMEL|CD83
shipyard eye	Certain infectious and parasitic diseases	0.00343434	0.00466144	0.0453058	SERPINA1|PRDM1|CEACAM19|PMEL|CD83
sarcocystosis	Certain infectious and parasitic diseases	0.00343434	0.00466144	0.0453058	SERPINA1|PRDM1|CEACAM19|PMEL|CD83
rubella	Certain infectious and parasitic diseases	0.00343434	0.00466144	0.0453058	SERPINA1|PRDM1|CEACAM19|PMEL|CD83
plantar wart	Certain infectious and parasitic diseases	0.00343434	0.00466144	0.0453058	SERPINA1|PRDM1|CEACAM19|PMEL|CD83
pasteurellosis	Certain infectious and parasitic diseases	0.00343434	0.00466144	0.0453058	SERPINA1|PRDM1|CEACAM19|PMEL|CD83
nonparalytic poliomyelitis	Certain infectious and parasitic diseases	0.00343434	0.00466144	0.0453058	SERPINA1|PRDM1|CEACAM19|PMEL|CD83
noma	Certain infectious and parasitic diseases	0.00343434	0.00466144	0.0453058	SERPINA1|PRDM1|CEACAM19|PMEL|CD83
myiasis	Certain infectious and parasitic diseases	0.00343434	0.00466144	0.0453058	SERPINA1|PRDM1|CEACAM19|PMEL|CD83
monkeypox	Certain infectious and parasitic diseases	0.00343434	0.00466144	0.0453058	SERPINA1|PRDM1|CEACAM19|PMEL|CD83
mite infestation	Certain infectious and parasitic diseases	0.00343434	0.00466144	0.0453058	SERPINA1|PRDM1|CEACAM19|PMEL|CD83
milker's nodule	Certain infectious and parasitic diseases	0.00343434	0.00466144	0.0453058	SERPINA1|PRDM1|CEACAM19|PMEL|CD83
measles	Certain infectious and parasitic diseases	0.00343434	0.00466144	0.0453058	SERPINA1|PRDM1|CEACAM19|PMEL|CD83
lymphocytic choriomeningitis	Certain infectious and parasitic diseases	0.00343434	0.00466144	0.0453058	SERPINA1|PRDM1|CEACAM19|PMEL|CD83
louping ill	Certain infectious and parasitic diseases	0.00343434	0.00466144	0.0453058	SERPINA1|PRDM1|CEACAM19|PMEL|CD83
leech infestation	Certain infectious and parasitic diseases	0.00343434	0.00466144	0.0453058	SERPINA1|PRDM1|CEACAM19|PMEL|CD83
kuru	Certain infectious and parasitic diseases	0.00343434	0.00466144	0.0453058	SERPINA1|PRDM1|CEACAM19|PMEL|CD83
herpes zoster oticus	Certain infectious and parasitic diseases	0.00343434	0.00466144	0.0453058	SERPINA1|PRDM1|CEACAM19|PMEL|CD83
herpangina	Certain infectious and parasitic diseases	0.00343434	0.00466144	0.0453058	SERPINA1|PRDM1|CEACAM19|PMEL|CD83
fatal familial insomnia	Certain infectious and parasitic diseases	0.00343434	0.00466144	0.0453058	SERPINA1|PRDM1|CEACAM19|PMEL|CD83
exanthema subitum	Certain infectious and parasitic diseases	0.00343434	0.00466144	0.0453058	SERPINA1|PRDM1|CEACAM19|PMEL|CD83
erythema infectiosum	Certain infectious and parasitic diseases	0.00343434	0.00466144	0.0453058	SERPINA1|PRDM1|CEACAM19|PMEL|CD83
epidemic pleurodynia	Certain infectious and parasitic diseases	0.00343434	0.00466144	0.0453058	SERPINA1|PRDM1|CEACAM19|PMEL|CD83
dengue hemorrhagic fever	Certain infectious and parasitic diseases	0.00343434	0.00466144	0.0453058	SERPINA1|PRDM1|CEACAM19|PMEL|CD83
cystoisosporiasis	Certain infectious and parasitic diseases	0.00343434	0.00466144	0.0453058	SERPINA1|PRDM1|CEACAM19|PMEL|CD83
cowpox	Certain infectious and parasitic diseases	0.00343434	0.00466144	0.0453058	SERPINA1|PRDM1|CEACAM19|PMEL|CD83
contagious pustular dermatitis	Certain infectious and parasitic diseases	0.00343434	0.00466144	0.0453058	SERPINA1|PRDM1|CEACAM19|PMEL|CD83
Zika fever	Certain infectious and parasitic diseases	0.00343434	0.00466144	0.0453058	SERPINA1|PRDM1|CEACAM19|PMEL|CD83
Western equine encephalitis	Certain infectious and parasitic diseases	0.00343434	0.00466144	0.0453058	SERPINA1|PRDM1|CEACAM19|PMEL|CD83
West Nile fever	Certain infectious and parasitic diseases	0.00343434	0.00466144	0.0453058	SERPINA1|PRDM1|CEACAM19|PMEL|CD83
West Nile encephalitis	Certain infectious and parasitic diseases	0.00343434	0.00466144	0.0453058	SERPINA1|PRDM1|CEACAM19|PMEL|CD83
Venezuelan equine encephalitis	Certain infectious and parasitic diseases	0.00343434	0.00466144	0.0453058	SERPINA1|PRDM1|CEACAM19|PMEL|CD83
Trichomonas vaginalis trichomoniasis	Certain infectious and parasitic diseases	0.00343434	0.00466144	0.0453058	SERPINA1|PRDM1|CEACAM19|PMEL|CD83
St. Louis encephalitis	Certain infectious and parasitic diseases	0.00343434	0.00466144	0.0453058	SERPINA1|PRDM1|CEACAM19|PMEL|CD83
Rift Valley fever	Certain infectious and parasitic diseases	0.00343434	0.00466144	0.0453058	SERPINA1|PRDM1|CEACAM19|PMEL|CD83
Pthirus pubis infestation	Certain infectious and parasitic diseases	0.00343434	0.00466144	0.0453058	SERPINA1|PRDM1|CEACAM19|PMEL|CD83
Phlebotomus fever	Certain infectious and parasitic diseases	0.00343434	0.00466144	0.0453058	SERPINA1|PRDM1|CEACAM19|PMEL|CD83
Pediculus humanus corporis infestation	Certain infectious and parasitic diseases	0.00343434	0.00466144	0.0453058	SERPINA1|PRDM1|CEACAM19|PMEL|CD83
Omsk hemorrhagic fever	Certain infectious and parasitic diseases	0.00343434	0.00466144	0.0453058	SERPINA1|PRDM1|CEACAM19|PMEL|CD83
Murray Valley encephalitis	Certain infectious and parasitic diseases	0.00343434	0.00466144	0.0453058	SERPINA1|PRDM1|CEACAM19|PMEL|CD83
Marburg hemorrhagic fever	Certain infectious and parasitic diseases	0.00343434	0.00466144	0.0453058	SERPINA1|PRDM1|CEACAM19|PMEL|CD83
La Crosse encephalitis	Certain infectious and parasitic diseases	0.00343434	0.00466144	0.0453058	SERPINA1|PRDM1|CEACAM19|PMEL|CD83
Kyasanur forest disease	Certain infectious and parasitic diseases	0.00343434	0.00466144	0.0453058	SERPINA1|PRDM1|CEACAM19|PMEL|CD83
Japanese encephalitis	Certain infectious and parasitic diseases	0.00343434	0.00466144	0.0453058	SERPINA1|PRDM1|CEACAM19|PMEL|CD83
Gerstmann-Straussler-Scheinker syndrome	Certain infectious and parasitic diseases	0.00343434	0.00466144	0.0453058	SERPINA1|PRDM1|CEACAM19|PMEL|CD83
Eastern equine encephalitis	Certain infectious and parasitic diseases	0.00343434	0.00466144	0.0453058	SERPINA1|PRDM1|CEACAM19|PMEL|CD83
Colorado tick fever	Certain infectious and parasitic diseases	0.00343434	0.00466144	0.0453058	SERPINA1|PRDM1|CEACAM19|PMEL|CD83
gonorrhea	Certain infectious and parasitic diseases	0.00343365	0.0046714	0.0453058	SERPINA1|PRDM1|CEACAM19|PMEL|CD83
leprosy	Certain infectious and parasitic diseases	0.00343296	0.00468137	0.0453058	SERPINA1|PRDM1|CEACAM19|PMEL|CD83
tinea favosa	Certain infectious and parasitic diseases	0.00343019	0.00472145	0.0453058	SERPINA1|PRDM1|CEACAM19|PMEL|CD83
superficial mycosis	Certain infectious and parasitic diseases	0.00343019	0.00472145	0.0453058	SERPINA1|PRDM1|CEACAM19|PMEL|CD83
geotrichosis	Certain infectious and parasitic diseases	0.00343019	0.00472145	0.0453058	SERPINA1|PRDM1|CEACAM19|PMEL|CD83
eumycotic mycetoma	Certain infectious and parasitic diseases	0.00343019	0.00472145	0.0453058	SERPINA1|PRDM1|CEACAM19|PMEL|CD83
allergic bronchopulmonary aspergillosis	Certain infectious and parasitic diseases	0.00343019	0.00472145	0.0453058	SERPINA1|PRDM1|CEACAM19|PMEL|CD83
cutaneous leishmaniasis	Certain infectious and parasitic diseases	0.00342604	0.00478211	0.0457662	SERPINA1|PRDM1|CEACAM19|PMEL|CD83
mumps	Certain infectious and parasitic diseases	0.00342328	0.00482291	0.0460345	SERPINA1|PRDM1|CEACAM19|PMEL|CD83
keratoconjunctivitis	Diseases of the eye and adnexa	0.00341601	0.000727339	0.0426873	SERPINA1|PRDM1|CEACAM19|PMEL|CD83|SLC3A2|PCBP1
astigmatism	Diseases of the eye and adnexa	0.00338473	0.00406593	0.0453058	SERPINA1|PRDM1|CEACAM19|PMEL|CD83
acoustic neuroma	Diseases of the ear and mastoid process	0.00331858	0.00505752	0.0480198	SERPINA1|PRDM1|CEACAM19|PMEL|CD83
angle-closure glaucoma	Diseases of the eye and adnexa	0.00312958	0.000121387	0.0109491	SERPINA1|DUSP1|TCL1A|RPS27A|PRDM1|CEACAM19|PMEL|CD83|PITPNM1|TRADD|SLC3A2|PCBP1|DHX8
bacterial meningitis	Diseases of the nervous system	0.00308048	0.00243916	0.0453058	SERPINA1|PRDM1|CEACAM19|PMEL|CD83|TRADD|SLC3A2|PCBP1
interdigitating dendritic cell sarcoma	Neoplasms	0.00283773	0.000681509	0.0426873	SERPINA1|DUSP1|TCL1A|RPS27A|PRDM1|CEACAM19|PMEL|CD83|PITPNM1|TRADD|SLC3A2|PCBP1|CD99
follicular dendritic cell sarcoma	Neoplasms	0.00283773	0.000681509	0.0426873	SERPINA1|DUSP1|TCL1A|RPS27A|PRDM1|CEACAM19|PMEL|CD83|PITPNM1|TRADD|SLC3A2|PCBP1|CD99
Langerhans cell sarcoma	Neoplasms	0.00283773	0.000681509	0.0426873	SERPINA1|DUSP1|TCL1A|RPS27A|PRDM1|CEACAM19|PMEL|CD83|PITPNM1|TRADD|SLC3A2|PCBP1|CD99
chondromalacia	Diseases of the musculoskeletal system and connective tissue	0.00279215	0.000690033	0.0426873	SERPINA1|DUSP1|TCL1A|RPS27A|PRDM1|CEACAM19|PMEL|CD83|PITPNM1|TRADD|SLC3A2|PCBP1|CD99|DHX8
cartilage disease	Diseases of the musculoskeletal system and connective tissue	0.00279215	0.000690033	0.0426873	SERPINA1|DUSP1|TCL1A|RPS27A|PRDM1|CEACAM19|PMEL|CD83|PITPNM1|TRADD|SLC3A2|PCBP1|CD99|DHX8

## Sheet: TableS2.4
Table S2.4 Disease comorbidities associated with Salmonella typhimurium (Taxid 90371)
Disease	ICD-10 group	Jaccard index	p-value	q-value	MOA proteins
pustulosis of palm and sole	Diseases of the skin and subcutaneous tissue	0.00394322	1.79234e-05	0.00731221	UBA52|RPS27A
obstructive sleep apnea	Diseases of the nervous system	0.00378215	2.19574e-05	0.00731221	UBA52|RPS27A
psoriasis	Diseases of the skin and subcutaneous tissue	0.00375094	2.28603e-05	0.00731221	UBA52|RPS27A
hyperglycemia	Symptoms, signs and abnormal clinical and laboratory findings, not elsewhere classified	0.00325098	4.57367e-05	0.00731221	UBA52|RPS27A
chronic kidney disease	Diseases of the genitourinary system	0.00303797	7.35418e-06	0.00731221	UBA52|UBB|RPS27A
uveitis	Diseases of the eye and adnexa	0.00261097	1.77362e-05	0.00731221	UBA52|UBB|RPS27A
anterior uveitis	Diseases of the eye and adnexa	0.00259516	5.43114e-09	1.95956e-05	UBA52|UBB|RPS27A|CDC42
narcolepsy	Diseases of the nervous system	0.00249169	2.32484e-05	0.00731221	UBA52|UBB|RPS27A
gingival recession	Diseases of the digestive system	0.00243506	2.65515e-05	0.00731221	UBA52|UBB|RPS27A
dental caries	Diseases of the digestive system	0.0023753	3.06471e-05	0.00731221	UBA52|UBB|RPS27A
nephrocalcinosis	Diseases of the genitourinary system	0.0023706	3.09987e-05	0.00731221	UBA52|UBB|RPS27A
anovulation	Diseases of the genitourinary system	0.0023301	3.42376e-05	0.00731221	UBA52|UBB|RPS27A
endocrine system disease	Endocrine, nutritional and metabolic diseases	0.00232468	3.46999e-05	0.00731221	UBA52|UBB|RPS27A
pulmonary hypertension	Diseases of the circulatory system	0.00230592	3.63585e-05	0.00731221	UBA52|UBB|RPS27A
oligohydramnios	Pregnancy, childbirth and the puerperium	0.00228833	3.79979e-05	0.00731221	UBA52|UBB|RPS27A
gonadal disease	Congenital malformations, deformations and chromosomal abnormalities	0.00227359	3.94384e-05	0.00731221	UBA52|UBB|RPS27A
placenta disease	Pregnancy, childbirth and the puerperium	0.00226757	4.00444e-05	0.00731221	UBA52|UBB|RPS27A
focal segmental glomerulosclerosis	Diseases of the genitourinary system	0.00225819	4.1012e-05	0.00731221	UBA52|UBB|RPS27A
hypoglycemia	Endocrine, nutritional and metabolic diseases	0.00225124	0.000265805	0.021796	UBA52|RPS27A
hemiplegia	Diseases of the nervous system	0.00223048	4.40302e-05	0.00731221	UBA52|UBB|RPS27A
propionic acidemia	Endocrine, nutritional and metabolic diseases	0.00222387	4.47885e-05	0.00731221	UBA52|UBB|RPS27A
hyperphosphatemia	Endocrine, nutritional and metabolic diseases	0.00219619	4.81316e-05	0.00731221	UBA52|UBB|RPS27A
azoospermia	Diseases of the genitourinary system	0.00219298	4.8538e-05	0.00731221	UBA52|UBB|RPS27A
bone disease	Diseases of the musculoskeletal system and connective tissue	0.00219218	4.864e-05	0.00731221	UBA52|UBB|RPS27A
iritis	Diseases of the eye and adnexa	0.0021645	5.23229e-05	0.00746808	UBA52|UBB|RPS27A
peptic ulcer disease	Diseases of the digestive system	0.00215208	5.40806e-05	0.00746808	UBA52|UBB|RPS27A
bronchiolitis	Diseases of the respiratory system	0.0021398	5.58864e-05	0.00746808	UBA52|UBB|RPS27A
pulmonary edema	Diseases of the respiratory system	0.00209864	6.24728e-05	0.00805007	UBA52|UBB|RPS27A
renal tubular acidosis	Diseases of the genitourinary system	0.00208406	6.50194e-05	0.00808931	UBA52|UBB|RPS27A
male infertility	Diseases of the genitourinary system	0.00206469	6.85911e-05	0.00817012	UBA52|UBB|RPS27A
iron deficiency anemia	Diseases of the blood and blood-forming organs and certain disorders involving the immune mechanism	0.00205269	7.09207e-05	0.00817012	UBA52|UBB|RPS27A
scurvy	Endocrine, nutritional and metabolic diseases	0.00204666	0.000416901	0.0326996	UBA52|RPS27A
nephrolithiasis	Diseases of the genitourinary system	0.00204499	7.24623e-05	0.00817012	UBA52|UBB|RPS27A
hypertension	Diseases of the circulatory system	0.0020284	7.59207e-05	0.00830066	UBA52|UBB|RPS27A
Guillain-Barre syndrome	Diseases of the nervous system	0.00199137	8.43555e-05	0.00895161	UBA52|UBB|RPS27A
congenital heart disease	Congenital malformations, deformations and chromosomal abnormalities	0.0019274	0.000101644	0.010478	UBA52|UBB|RPS27A
opiate dependence	Mental and behavioural disorders	0.00188501	0.00011538	0.0112724	UBA52|UBB|RPS27A
endometriosis of uterus	Diseases of the genitourinary system	0.00187911	0.00011746	0.0112724	UBA52|UBB|RPS27A
polycystic ovary syndrome	Endocrine, nutritional and metabolic diseases	0.00187559	0.000118723	0.0112724	UBA52|UBB|RPS27A
Wernicke encephalopathy	Endocrine, nutritional and metabolic diseases	0.00185667	0.000658507	0.0475179	UBA52|RPS27A
intracranial aneurysm	Diseases of the circulatory system	0.00184445	0.000130591	0.0120813	UBA52|UBB|RPS27A
obesity	Endocrine, nutritional and metabolic diseases	0.00180126	0.00014942	0.0134777	UBA52|UBB|RPS27A
acromegaly	Endocrine, nutritional and metabolic diseases	0.00171576	0.000196869	0.0173245	UBA52|UBB|RPS27A
endometriosis	Diseases of the genitourinary system	0.00167504	0.000225514	0.0193728	UBA52|UBB|RPS27A
nutritional deficiency disease	Endocrine, nutritional and metabolic diseases	0.0016488	0.000246548	0.0206871	UBA52|UBB|RPS27A
disease of metabolism	Endocrine, nutritional and metabolic diseases	0.00157853	0.000315144	0.0252676	UBA52|UBB|RPS27A
mitochondrial myopathy	Diseases of the nervous system	0.00149068	0.000434622	0.0333642	UBA52|UBB|RPS27A
hyperinsulinism	Endocrine, nutritional and metabolic diseases	0.00145455	0.000498589	0.0374773	UBA52|UBB|RPS27A
hypogonadism	Endocrine, nutritional and metabolic diseases	0.00140056	0.000615733	0.045338	UBA52|UBB|RPS27A
lipid metabolism disorder	Endocrine, nutritional and metabolic diseases	0.00117096	7.11003e-06	0.00731221	UBA52|UBB|RPS27A|CDC42

## Sheet: TableS3
Table S3. Predicted oncogenic/oncolytic viruses. Oncolytic propensity > oncogenic propensity has 80.0% probability of being oncolytic.
TaxID	Name	onco_index	onco_MOA proteins (=interactomes overlapped with 723 COSMIC drivers)	reference	oncolytic propensity	oncogenic propensity
41856	Hepatitis C virus genotype 1	7.52926e-10	AFDN|AKT1|ARNT|ASXL1|BAX|BCL6|CALR|CASP8|CD209|CDK6|CDKN1A|CREBBP|DDX5|DICER1|EIF1AX|EIF4A2|EP300|ERC1|FAS|FBLN2|FES|HSP90AA1|IKBKB|JAK1|JAK2|JUN|KIAA1549|LCK|NDRG1|NOTCH1|NPM1|NUP214|PDE4DIP|PIK3CB|PML|RABEP1|RAF1|SETD2|SFRP4|SMAD3|SRC|STAT3|TP53|TRIM27|TRIP11|YWHAE	https://pubmed.ncbi.nlm.nih.gov/29052135/	0.0190791	0.0596244
11706	Human immunodeficiency virus type 1 group M subtype B (isolate HXB2)	1.64279e-09	ACSL3|AFF1|AFF4|BCL11B|CALR|CBFB|CCND3|CD74|CDK4|CDKN1B|CDKN2A|CREBBP|CXCR4|DDIT3|DDX3X|DDX5|DDX6|DNAJB1|EED|EP300|EXT2|GATA1|GATA3|HLA-A|HSP90AA1|ITGAV|KDR|LCK|LMNA|MDM2|MLLT1|MSN|NACA|NCOA1|NCOA2|NFATC2|NOTCH1|NOTCH2|NPM1|NUP214|NUP98|PBRM1|PIK3R1|POLD1|PSIP1|PTPRC|RAF1|RANBP2|RNF213|RPN1|SDHA|SMAD3|SMAD4|SMARCB1|SRC|STAT5B|TCF7L2|TFRC|THRAP3|TP53|USP6|VAV1|VTI1A|XPO1	https://pubmed.ncbi.nlm.nih.gov/9184191/	0.0479468	0.069289
28282	Human adenovirus A serotype 12	3.42672e-09	ATF1|BAX|CDKN1B|CREB1|CREBBP|DAXX|EP300|PIK3CA|POU5F1|PRKAR1A	https://pubmed.ncbi.nlm.nih.gov/14674603/	0.00210126	0.00578366
333760	Human papillomavirus type 16	4.63976e-09	ARHGEF12|ATP1A1|BAZ1A|BRCA1|BRD4|CASP8|CCND3|CCNE1|CDK4|CDKN1A|CDKN1B|CEBPA|CHD4|CREBBP|CSF1R|CYLD|EGFR|EP300|ERBB2|EZH2|FLNA|FUS|GOPC|HLA-A|HSP90AA1|JAK1|JUN|KAT7|KDM5C|KDSR|KEAP1|LMNA|LMO2|MAP2K2|MYC|MYCN|NCOA1|NUMA1|NUTM1|PATZ1|PCBP1|PDGFRB|POU5F1|PPP2R1A|RB1|REL|SF3B1|SMAD4|SPOP|STK11|SUZ12|TAF15|TBL1XR1|TERT|TOP1|TP53|TSC2|UBR5	https://www.ncbi.nlm.nih.gov/pmc/articles/PMC145302/	0.0304899	0.109935
33708	Murid herpesvirus 4	2.58745e-08	AKAP9|ARHGEF12|BAX|BCL2|CARD11|CEP89|CLIP1|CNTRL|CREBBP|CTNNB1|DCTN1|ERBB3|FLNA|FUBP1|HSP90AA1|KDM5A|KTN1|LMNA|MYH11|NFE2L2|NUMA1|PCBP1|PDE4DIP|PPFIBP1|RPL5|TRIP11|VAV1|YWHAE	N.A.	0.0180518	0.015456
28285	Human adenovirus C serotype 5	4.28332e-08	ABL1|ATP1A1|ATR|BAX|BCL6|BCLAF1|CNTRL|CREBBP|DAXX|DDX5|DDX6|EP300|FAS|IGF2BP2|MDM4|NBN|NPM1|PDGFRB|PIK3CA|PML|POU5F1|RB1|REL|RPN1|SDHA|SET|TP53|TRRAP	Cure cancer: https://www.ncbi.nlm.nih.gov/pmc/articles/PMC3185575/	0.0229285	0.0163723
11927	Human T-cell leukemia virus 1 (isolate Caribbea HS-35 subtype A)	1.66717e-07	BCL6|CALR|CCND2|CCND3|CDK4|CDK6|CHEK2|CREB1|CREBBP|EIF3E|ETV4|EWSR1|FANCG|NUP214|NUP98|RAC1|RHOA|SMARCA4|SMARCE1|TOP1	https://ccr.cancer.gov/news/article/renewed-research-focus-on-the-human-t-cell-leukemia-virus	0.00817988	0.0187036
11926	Human T-cell leukemia virus 1 (strain Japan ATK-1 subtype A)	4.38725e-07	ATF1|CREB1|DDIT3|DICER1|IKBKB|JUN|MAF|MAFB	https://ccr.cancer.gov/news/article/renewed-research-focus-on-the-human-t-cell-leukemia-virus	0.000390512	0.00461087
868565	Human herpesvirus 8 type P (isolate GK18)	8.46368e-07	BCL2|BRD4|CASP8|CDK4|CDK6|CDKN1B|CDKN2A|CDKN2C|CREBBP|DAXX|DNMT3A|EP300|ERCC2|FBXO11|HIF1A|IKBKB|IL6ST|KDSR|MAP2K2|MDM2|MSH2|NCOA2|NPM1|NUP214|NUP98|PML|S100A7|STAT3|XPC	https://www.ncbi.nlm.nih.gov/pmc/articles/PMC4059200/	0.0131134	0.0290253
10583	Human papillomavirus type 1	2.82979e-06	ACKR3|BAZ1A|BRD4|CASP8|CCND1|CHD4|DEK|EZR|KAT7|MAP2K2|NCOR1|NDRG1|NFE2L2|PCBP1|RAD51B|RB1|RPL10|SPOP|SRSF2|SUZ12|TP53	https://www.ncbi.nlm.nih.gov/pmc/articles/PMC145302/	0.00755499	0.0657388
82830	Epstein-Barr virus (strain AG876)	4.37163e-06	ACSL3|ARAF|ARHGEF10L|ATP1A1|ATRX|BAX|CALR|CD74|CDKN1A|CDKN2A|CLTC|CREBBP|CTNND1|DAXX|DDR2|DDX5|DDX6|DNAJB1|EGFR|EP300|ERBB2|FAS|FAT1|FBLN2|FKBP9|HLA-A|HMGA2|HNRNPA2B1|IGF2BP2|IL6ST|JAK1|KDSR|LCK|MDM2|MYB|NCKIPSD|NONO|NOTCH1|NOTCH2|PDE4DIP|PDGFRB|PPP2R1A|PRKACA|PRKAR1A|PTPRK|RARA|RB1|RPL10|RPL22|SDHB|SET|SF3B1|SFPQ|SMARCB1|SND1|SRC|SYK|TFG|TFRC|TGFBR2|TP53|TRIM27|UBR5|XPO1	https://pubmed.ncbi.nlm.nih.gov/14871955/	0.0512911	0.10116
10377	Epstein-Barr virus (strain B95-8)	6.50574e-06	ACSL3|ARAF|ATP1A1|ATRX|B2M|BAX|CALR|CCND1|CCNE1|CD74|CDKN1A|CDKN2A|CLTC|CREBBP|CRTC1|CRTC3|CTNND1|DAXX|DDR2|DDX5|DDX6|DNAJB1|EGFR|EP300|ERBB2|ERC1|FAS|FAT1|FBLN2|FKBP9|HLA-A|HMGA2|HNRNPA2B1|HSP90AA1|HSP90AB1|IGF2BP2|IKBKB|IL6ST|ITGAV|JAK1|KDSR|LIFR|MYC|NONO|NOTCH2|NPM1|PCBP1|PDE4DIP|PDGFRB|PPP2R1A|PRKACA|PRKAR1A|PTPRK|RANBP2|RARA|RPL10|RPL22|SDHB|SET|SF3B1|SFPQ|SND1|TFG|TFRC|TGFBR2|TRIM27|UBR5|XP…	https://pubmed.ncbi.nlm.nih.gov/14871955/	0.0581486	0.108035
381518	Influenza A virus (strain A/Wilson-Smith/1933 H1N1)	6.69355e-06	ACSL3|ACSL6|AFF4|AKAP9|ALDH2|ARAF|ARHGEF10|ARHGEF10L|ARNT|ATP1A1|ATR|BAX|BCLAF1|BIRC6|BRCA2|CALR|CDC73|CHD4|CLIP1|CLTC|CNBP|CTNNB1|CTNND1|DCTN1|DDX3X|DDX5|DDX6|DEK|DNAJB1|DNM2|EGFR|EIF3E|EXT2|EZR|FANCA|FANCD2|FANCG|FIP1L1|FLNA|FUS|GNAS|GOPC|GRIN2A|HLA-A|HMGA1|HNRNPA2B1|HOXD13|HSP90AA1|HSP90AB1|IDH2|IGF2BP2|IRS4|JAK1|KEAP1|KIF5B|KNL1|LARP4B|LASP1|LMNA|MEN1|MLF1|MSH6|MSN|MTOR|MYH11|NACA|NIN|NONO|NP…	Cure cancer: https://pubmed.ncbi.nlm.nih.gov/30460207/	0.437437	0.0767692
11034	Sindbis virus	8.08476e-06	CLTC|DDX5|HNRNPA2B1|HSP90AB1|IKZF1|LCP1|MYH9|NPM1|PABPC1|RPL10|SFPQ|SRSF3|TRIM27|YWHAE	Cure cancer: https://www.sciencedirect.com/science/article/pii/S1525001604000565?via%3Dihub	0.027635	0.00342143
129875	Human mastadenovirus A	9.829e-06	CREBBP|EP300|PRKAR1A|SMAD2|SMAD3	N.A.	0.000343402	0.00427826
37296	Human herpesvirus 8	9.98131e-06	BAZ1A|BCLAF1|BLM|BRD4|CALR|CDK6|CDKN1B|CDKN2A|CDKN2C|CNOT3|COX6C|CREBBP|CUL3|DAXX|EP300|FAT1|FBXO11|FBXW7|FIP1L1|FKBP9|HLA-A|IKBKB|IL6ST|KDSR|KNL1|MAP2K2|MAPK1|MLLT3|MSH2|MYC|NCOA2|NOTCH2|NPM1|NUP214|NUP98|PIK3R1|POLE|PRKACA|PTPN11|RB1|SDHB|SRC|STAT3|TEC|THRAP3|XPC	https://www.ncbi.nlm.nih.gov/pmc/articles/PMC4059200/	0.0310527	0.0621956
211044	Influenza A virus (strain A/Puerto Rico/8/1934 H1N1)	1.14661e-05	ACSL3|ALDH2|ARNT|ATM|ATP1A1|BCLAF1|CALR|CD74|CDC73|CLTC|CTCF|CTNNB1|CTNND1|DDX10|DDX5|DICER1|DNAJB1|DNM2|EIF3E|EZR|FANCD2|FIP1L1|FUBP1|FUS|GNAS|GOPC|HLA-A|HNRNPA2B1|HOOK3|HSP90AA1|HSP90AB1|IGF2BP2|IRS4|JAK1|KEAP1|KIF5B|KNL1|KNSTRN|LARP4B|LMNA|MLH1|MLLT11|MSH2|MSH6|MSI2|MYH9|NIN|NOTCH2|NPM1|NRAS|NT5C2|NUP214|NUP98|PABPC1|PCBP1|PIK3CA|PIK3CB|PIK3R1|PPP6C|PRKACA|PRKAR1A|QKI|RAC1|RBM10|RBM15|RPL10|RP…	Cure cancer: https://pubmed.ncbi.nlm.nih.gov/30460207/	0.339134	0.0447339
11624	Lymphocytic choriomeningitis virus (strain Armstrong)	1.1675e-05	ATP1A1|BCLAF1|CLTC|DDX3X|DDX5|DDX6|EIF4A2|EWSR1|FLNA|HNRNPA2B1|HSP90AA1|HSP90AB1|LASP1|LMNA|MYH9|NONO|NPM1|PABPC1|PCBP1|RBM10|RNF213|RPL10|RPL22|RPL5|SET|SF3B1|SFPQ|SRSF3|TFG|THRAP3|TPM4|TPR|YWHAE	Cure cancer: https://aacrjournals.org/cancerres/article/30/7/1953/478019/Observations-with-a-Variant-of-Lymphocytic	0.109989	0.0122733
11044	Rubella virus (strain RA27/3 vaccine)	1.17712e-05	ACSL3|ALDH2|ARNT|ATM|ATP1A1|BCLAF1|CALR|CD74|CDC73|CLTC|CTCF|CTNNB1|CTNND1|DDX10|DDX5|DICER1|DNAJB1|DNM2|EIF3E|EZR|FANCD2|FIP1L1|FUBP1|FUS|GNAS|GOPC|HLA-A|HNRNPA2B1|HOOK3|HSP90AA1|HSP90AB1|IGF2BP2|IRS4|JAK1|KEAP1|KIF5B|KNL1|KNSTRN|LARP4B|LMNA|MLH1|MLLT11|MSH2|MSH6|MSI2|MYH9|NIN|NOTCH2|NPM1|NRAS|NT5C2|NUP214|NUP98|PABPC1|PCBP1|PIK3CA|PIK3CB|PIK3R1|PPP6C|PRKACA|PRKAR1A|QKI|RAC1|RBM10|RBM15|RPL10|RP…	N.A.	0.339163	0.0451151
10299	Human herpesvirus 1 (strain 17)	2.23716e-05	ARAF|B2M|BLM|BRCA1|CBL|CCND3|CREB3L1|DCTN1|DDX5|DDX6|DEK|EIF4A2|EWSR1|EXT1|GNA11|GOPC|HSP90AA1|HSP90AB1|IRS4|KAT7|KMT2D|LMNA|MAP2K1|MLLT6|MSH2|MSH6|NONO|NPM1|PABPC1|POU2AF1|RPL22|RPL5|S100A7|SF3B1|SMARCA4|SMARCD1|SMARCE1|SMC1A|SRSF3|SS18L1|TNFRSF14|TP53|U2AF1|WRN	Cure cancer: https://www.nature.com/articles/7700946	0.130569	0.0178303
337052	Bovine papillomavirus type 1	3.06493e-05	BRD4|CEBPA|EP300|KDM5C|PDGFRB|RANBP2|SMARCB1|TP53	N.A.	0.000707172	0.0101482
648242	Adeno-associated virus 2 (isolate Srivastava/1982)	4.90631e-05	ATP1A1|DEK|FUS|GNAS|HSP90AA1|HSP90AB1|IRS4|JUN|KIF5B|LMNA|MSH2|MSH6|NPM1|PRKACA|RANBP2|RPL10|RPL22|RPL5|SFPQ|SMC1A|SRSF2|TP53|TRIM24|U2AF1|UBR5|WRN|YWHAE	N.A.	0.0633314	0.0134743
337042	Alphapapillomavirus 7	7.13578e-05	BAZ1A|BRD4|CASP8|CCNE1|EP300|KAT7|MYC|PCBP1|RB1|SPOP|TP53	https://journals.plos.org/plosone/article?id=10.1371/journal.pone.0072565	0.00144053	0.0490697
796210	Bunyavirus La Crosse (isolate Human/United States/L78/1978)	9.1207e-05	DDX3X|DDX5|FUS|HSP90AA1|HSP90AB1|KIF5B|MACC1|MYH9|PSIP1|SFPQ|TFG|YWHAE	N.A.	0.0158966	0.0025032
64320	Zika virus	9.14283e-05	ACSL3|AFF1|AFF4|ALDH2|APC|ARAF|ARHGEF10|ATR|ATRX|BAZ1A|BCLAF1|BCOR|BCR|BIRC6|BLM|BRCA1|BRD3|BRIP1|CALR|CANT1|CASP3|CCDC6|CDC73|CDK12|CHD4|CRNKL1|CTCF|DDX10|DDX3X|DICER1|DROSHA|EED|ELL|EPS15|ERC1|FEN1|HLA-A|IGF2BP2|IRS4|ITGAV|KAT7|KDSR|KTN1|LARP4B|LSM14A|MLH1|MLLT11|MLLT3|MLLT6|MTOR|N4BP2|NCOR1|NONO|NPM1|NSD1|NT5C2|NTHL1|NUMA1|NUP214|PABPC1|PIK3R1|PMS1|PPFIBP1|PSIP1|QKI|RBM10|RPL10|RPL5|RPN1|SDHA|…	Cure cancer: https://www.ncbi.nlm.nih.gov/pmc/articles/PMC6879458/	0.279235	0.0500243
11060	Dengue virus 2	0.000116956	ATP1A1|AXIN1|CD209|CTNND1|DAXX|FLNA|HSP90AA1|HSP90AB1|LMNA|MTOR|NF1|PABPC1|RNF213|STAT3|XPO1	https://cebp.aacrjournals.org/content/29/3/558	0.012646	0.0121378
11108	Hepatitis C virus genotype 1a (isolate H)	0.000120754	ASXL1|ATM|CDKN1A|CHEK2|DDX3X|DDX5|DICER1|EIF4A2|HLA-A|HRAS|HSP90AA1|HSP90AB1|IRS4|LCK|MYD88|NDRG1|NPM1|PML|PPARG|RPL22|SFRP4|TP53	https://pubmed.ncbi.nlm.nih.gov/29052135/	0.0137314	0.0281811
10376	Epstein-Barr virus (strain GD1)	0.000154937	ACSL3|ARHGEF10L|CALR|CD74|CTNND1|DDX5|DDX6|EGFR|ERBB2|ERC1|FAS|FAT1|GMPS|HLA-A|HNRNPA2B1|IGF2BP2|IKBKB|IL6ST|JAK1|LIFR|LPP|NACA|NCKIPSD|NOTCH2|NPM1|PDGFRB|PPP2R1A|PRKAR1A|PTPRK|RANBP2|SET|SHTN1|TFRC|TGFBR2|UBR5	https://pubmed.ncbi.nlm.nih.gov/14871955/	0.0199326	0.0571369
1891730	Mus musculus polyomavirus 1	0.000227583	CREBBP|EP300|PIK3R1	https://www.ncbi.nlm.nih.gov/pmc/articles/PMC5852106/	0.00142638	0.00234443
10254	Vaccinia virus (strain Western Reserve)	0.000250295	ATP1A1|BAP1|BAX|CLTC|CNTRL|CTNNB1|DDX3X|FOXP1|HNRNPA2B1|HSP90AB1|IKBKB|IRS4|JUN|KIF5B|NCOR1|NPM1|PDE4DIP|PIK3CA|PIK3CB|PIK3R1|RANBP2|RPL22|S100A7|SFPQ|STRN|TRIP11|WNK2|XPA	Cure cancer: https://jitc.biomedcentral.com/articles/10.1186/s40425-018-0495-7	0.0844626	0.00919616
11676	Human immunodeficiency virus 1	0.000250295	AKAP9|ARHGEF12|BCL2|CALR|DAXX|DDX6|DNM2|EED|EIF3E|EP300|FLCN|HLA-A|HMGA1|LCK|MAPK1|MSH2|NDRG1|PABPC1|PBRM1|POLE|PSIP1|RANBP2|SMARCB1|SOCS1|SRC|VTI1A|XPO1|YWHAE	https://pubmed.ncbi.nlm.nih.gov/9184191/	0.021483	0.0382487
10390	Gallid alphaherpesvirus 2	0.000371403	ATF1|CREB1|DDIT3|JUN|MAFB	https://www.microbiologyresearch.org/content/journal/jgv/10.1099/jgv.0.000786	0.00018266	0.0040787
284213	Influenza A virus (A/Qa/Thailand/57/2004(H5N1))	0.000371403	ARNT|NIN|NUP214|SDHB|ZMYM2	Cure cancer: https://pubmed.ncbi.nlm.nih.gov/30460207/	0.0169613	0.00026947
652674	Hepatitis E virus genotype 1 (isolate Human/China/HeBei/1987)	0.000396695	ABL1|PIK3R1|PLCG1|SRC	N.A.	0.00148813	0.00287084
329599	Influenza A virus (A/chicken/Guangdong/6/97(H9N2))	0.000497411	ARNT|BCLAF1|NIN|NUP214|PIK3R1|SDHB|ZMYM2	Cure cancer: https://pubmed.ncbi.nlm.nih.gov/30460207/	0.0459155	0.000418021
10585	Human papillomavirus 31	0.00062678	APC|BIRC6|BLM|BRCA1|BRD4|CASP3|CDKN2A|CHD4|CREB1|CTNNB1|CUL3|DGCR8|DICER1|DNAJB1|FLNA|HLA-A|IGF2BP2|KEAP1|MLLT11|NCOR1|NSD2|PCBP1|PCM1|PRKACA|PRKAR1A|RB1|RBM10|RPN1|SDHA|SDHB|SF3B1|STK11|TBL1XR1|TP53|UBR5|XPO1	https://www.ncbi.nlm.nih.gov/pmc/articles/PMC145302/	0.0382398	0.0464135
333923	Human papillomavirus 5	0.000875524	B2M|BAZ1A|BCL10|BRD4|CALR|CASP8|CREBBP|DNAJB1|EP300|ERG|HIF1A|KAT7|NFE2L2|PCBP1|RB1|REL|SDC4|SMAD2|SMAD3|SPOP|SRSF2|SUZ12|TP53	https://www.ncbi.nlm.nih.gov/pmc/articles/PMC145302/	0.00811782	0.0819318
37124	Chikungunya virus	0.000918865	EWSR1|IKZF1|LCP1|SRSF3|TPR|TRIM27	N.A.	0.00578336	0.00208687
11908	Human T-cell leukemia virus type I	0.00107223	CCNE1|GOPC|KAT7|MLLT11|PCBP1	https://ccr.cancer.gov/news/article/renewed-research-focus-on-the-human-t-cell-leukemia-virus	0.000894975	0.00488058
45659	Human adenovirus B serotype 3	0.00107273	PIK3CA|POU5F1|RB1	Cure cancer: https://www.nature.com/articles/cgt201079	0.00114493	0.00240351
10389	Gallid herpesvirus 2 (strain Chicken/Md5/ATCC VR-987)	0.00122952	ATF1|CREB1|DDIT3|JUN	https://www.microbiologyresearch.org/content/journal/jgv/10.1099/jgv.0.000786	0.000122491	0.00394875
643960	Influenza A virus (A/New York/1682/2009(H1N1))	0.00149326	ARAF|BRCA2|CDC73|CTNND1|DDX10|DICER1|FANCD2|FIP1L1|HOOK3|JAK1|KNL1|LARP4B|PATZ1|PCBP1|PIK3CA|PIK3CB|PIK3R1|POLE|PRKACA|PRKAR1A|RAF1|SMC1A|SRSF3|TOP1|UBR5|XPC|ZCCHC8	Cure cancer: https://pubmed.ncbi.nlm.nih.gov/30460207/	0.11103	0.00908112
11879	Avian sarcoma virus (strain PR2257)	0.00150676	NCKIPSD|RAF1	https://academic.oup.com/jnci/article-abstract/35/4/679/870506?redirectedFrom=fulltext	2.76896e-05	0.000193523
28344	Porcine reproductive and respiratory syndrome virus	0.00158645	DDX5|FUS|HNRNPA2B1|LARP4B|NONO|PABPC1|SFPQ|SRSF3	Cure cancer: https://www.nature.com/articles/s41598-020-69959-z	0.0287374	0.00197902
10363	Human cytomegalovirus (strain Towne)	0.00166166	CASP8|HLA-A|IRS4|PABPC1|UBR5	https://www.ncbi.nlm.nih.gov/pmc/articles/PMC2606113/	0.00341052	0.00378898
31552	Human papillomavirus type 6	0.0019844	BAZ1A|BRD4|CASP8|CCND1|HMGN2P46|KAT7|NFE2L2|RPL5|SPOP|SUZ12|TP53	https://www.ncbi.nlm.nih.gov/pmc/articles/PMC145302/	0.00214892	0.0477596
333763	Human papillomavirus type 32	0.00208525	BRD4|CALR|FIP1L1|HMGN2P46|KAT7|MYC|NFE2L2|SPOP|TP53|TSC2	https://www.ncbi.nlm.nih.gov/pmc/articles/PMC145302/	0.00430067	0.0316716
10579	Human papillomavirus type 8	0.00209659	ARID2|BAZ1A|BRD4|CANT1|CASP8|CDKN1A|CEBPA|CREBBP|CRLF2|EP300|ERG|FLNA|HMGA1|HMGN2P46|JAK1|KAT7|MYC|NACA|NFE2L2|NPM1|PCBP1|PTPN6|RB1|REL|RPL10|RPL5|SLC45A3|SMAD3|SPOP|SRSF2|SUZ12|TBL1XR1|THRAP3|TP53|UBR5	https://www.ncbi.nlm.nih.gov/pmc/articles/PMC145302/	0.0284088	0.105392
11084	Tick-borne encephalitis virus	0.0021267	ARID2|GOPC|MYH9|PDE4DIP|SMARCB1|TAF15	N.A.	0.00651406	0.00193181
11686	Human immunodeficiency virus type 1 group M subtype B (isolate BRU/LAI)	0.00255312	CALR|CXCR4|DDX3X|DDX5|ERCC2|ERCC3|ERCC4|EWSR1|FUS|HNRNPA2B1|NONO|NPM1|NUP98|PABPC1|PPP6C|RBM15|SFPQ|U2AF1|XPO1	https://pubmed.ncbi.nlm.nih.gov/9184191/	0.0409828	0.0167952
333284	Hepatitis C virus genotype 1b (isolate Con1)	0.00353822	AFDN|ARNT|ASXL1|ATP1A1|AXIN1|B2M|BCL6|CLTC|DDX3X|EIF1AX|FANCD2|FBLN2|FES|FLNA|GOPC|HNRNPA2B1|HSP90AA1|HSP90AB1|JUN|KIAA1549|LCK|NOTCH1|PDE4DIP|QKI|RABEP1|SETD2|STAT3|TP53|TRIM27|TRIP11|XPO1|ZMYM2	https://pubmed.ncbi.nlm.nih.gov/29052135/	0.0421243	0.0571769
10586	Human papillomavirus 33	0.0038408	ARID2|BAZ1A|BRD4|CASP8|DNAJB1|ERG|HMGN2P46|KAT7|MYC|NCOR1|NFE2L2|PCBP1|RB1|SMC1A|SPOP|SUZ12|TBL1XR1|TP53|ZMYM3	https://www.ncbi.nlm.nih.gov/pmc/articles/PMC145302/	0.010716	0.0716729
10249	Vaccinia virus (strain Copenhagen)	0.00412582	DDX3X|HNRNPA2B1|JUN	Cure cancer: https://jitc.biomedcentral.com/articles/10.1186/s40425-018-0495-7	0.00183907	0.000274014
362651	Human immunodeficiency virus type 1 group M subtype B (isolate YU-2)	0.00412582	B2M|HLA-A|VHL	https://pubmed.ncbi.nlm.nih.gov/9184191/	0.000354297	0.0006756
172148	Alkhumra hemorrhagic fever virus	0.00426136	ARID2|CDH11|GOPC|MYH9|PDE4DIP|TAF15	N.A.	0.0075617	0.00154559
10527	Human adenovirus D serotype 9	0.00440331	PIK3CA|PTPRC	Cure cancer: https://journals.plos.org/plosone/article?id=10.1371/journal.pone.0087342	0.00113862	0.000789015
11104	Hepatitis C virus genotype 1a (isolate 1)	0.00440331	DDX3X|HSP90AA1	https://pubmed.ncbi.nlm.nih.gov/29052135/	0.000601221	6.84873e-05
2169971	Visna-maedi virus	0.00440331	JUN|NUP214	N.A.	0.00112877	9.32225e-05
406769	Human T-cell leukemia virus 3 (strain Pyl43)	0.00440331	CREBBP|EP300	N.A.	0.000656711	0.00230195
490133	Hepatitis B virus genotype D subtype ayw (isolate France/Tiollais/1979)	0.00440331	AKT1|CREB1	https://jamanetwork.com/journals/jamanetworkopen/fullarticle/2735760	6.99512e-05	0.000948533
82831	Equine herpesvirus 2 (strain 86/87)	0.00440331	BCL10|CASP8	N.A.	0.000143021	0.0013698
928306	Moloney murine leukemia virus (isolate Shinnick)	0.00440331	ABL1|SH3GL1	https://www.ncbi.nlm.nih.gov/pmc/articles/PMC2880572/	0.000271414	0.00017009
10580	Human papillomavirus 11	0.00467439	ACSL3|ATP1A1|BAZ1A|BRD4|CALR|CASP8|CREB3L1|EGFR|EP300|ERG|JAK1|KAT7|MYC|NFE2L2|NOTCH2|PDGFRB|PPP2R1A|RB1|REL|SMARCB1|SPOP|TFRC|TP53|ZBTB16	https://www.ncbi.nlm.nih.gov/pmc/articles/PMC145302/	0.0110645	0.0713996
11053	Dengue virus 1	0.00649052	ARID2|CD209|CDC73|DNM2|MYH9|RPL5|TAF15	https://cebp.aacrjournals.org/content/29/3/558	0.00335344	0.00848174
356411	Hepatitis C virus genotype 2a (isolate JFH-1)	0.00721434	AMER1|ATP1A1|CALR|CIC|CTNNB1|DDX3X|DDX5|DDX6|FGFR4|IGF2BP2|JAK1|KTN1|MSI2|MYD88|NRAS|PCM1|PIK3R1|PML|RBM10|SMC1A|TCF7L2|TGFBR2|TPM4|TRIP11|UBR5	https://pubmed.ncbi.nlm.nih.gov/29052135/	0.0327927	0.0356086
132487	Measles virus (strain Edmonston-Schwarz vaccine)	0.0075721	ATP1A1|BAX|CHD4|COX6C|DDX3X|DDX6|DNAJB1|FANCD2|GOPC|HSP90AA1|HSP90AB1|IRS4|LZTR1|MLLT11|NPM1|PABPC1|PCBP1|PPP2R1A|PPP6C|RPL22|RPL5|RPN1|SDHA|SRSF2|STAT3|TFRC|TP53|XPO1|YWHAE	Cure cancer: https://pubmed.ncbi.nlm.nih.gov/19203112/	0.0880087	0.0190408
299386	Equine arteritis virus (strain Bucyrus)	0.00764484	NACA|SMARCA4|SND1	N.A.	0.000622153	0.000480384
11082	West Nile virus	0.00802747	CD209|CDC73|HSP90AA1|SET	N.A.	0.00111432	0.00116469
334203	Mupapillomavirus 1	0.00808658	BAZ1A|BRD4|CASP8|KAT7|NFE2L2|PCBP1|SPOP|TP53	https://www.frontiersin.org/articles/10.3389/fonc.2019.00355/full	0.00150282	0.0529679
10636	Murine polyomavirus (strain A2)	0.00857951	CREBBP|EP300	https://www.ncbi.nlm.nih.gov/pmc/articles/PMC5852106/	3.86706e-05	0.00344627
11234	Measles morbillivirus	0.00857951	GOPC|JAK1	Cure cancer: https://pubmed.ncbi.nlm.nih.gov/19203112/	0.000614989	9.20089e-05
265872	Cowpox virus (strain Brighton Red)	0.00857951	CASP3|CASP8	Cure cancer: https://www.ncbi.nlm.nih.gov/pmc/articles/PMC5607123/	0.000253147	0.00134203
410078	Human respiratory syncytial virus A (strain S-2)	0.00857951	CALR|RHOA	N.A.	0.000174268	0.00201725
46938	Human adenovirus 43	0.00857951	EPHA3|PTPRC	N.A.	0.000217198	0.000156849
480116	Hepatitis B virus genotype A2 subtype adw2 (strain Rutter 1979)	0.00857951	MDM2|TP53	https://jamanetwork.com/journals/jamanetworkopen/fullarticle/2735760	0.000332274	0.00132364
11679	Human immunodeficiency virus type 1 group M subtype B (isolate PCV12)	0.00946612	APOBEC3B|CBFB|EP300|NCOR1|SMARCB1|TBL1XR1	https://pubmed.ncbi.nlm.nih.gov/9184191/	0.00265108	0.00620544
2043570	Zika virus (isolate ZIKV/Human/French Polynesia/10087PF/2013)	0.00971803	AFF4|ATR|BCLAF1|BCR|BLM|CANT1|CCDC6|CRNKL1|DDX10|ELL|KDSR|MTOR|N4BP2|NSD2|NUMA1|PATZ1|RBM10|SDHA|SDHB|SET|SETD2|SPEN|STK11|THRAP3	Cure cancer: https://www.ncbi.nlm.nih.gov/pmc/articles/PMC6879458/	0.0850016	0.00769169
10614	Human papillomavirus 3	0.00975893	BAZ1A|BRD4|CASP8|HMGA1|NFE2L2|PCBP1|SPOP|SUZ12|TP53	https://www.ncbi.nlm.nih.gov/pmc/articles/PMC145302/	0.00288304	0.0537183
11033	Semliki forest virus	0.00990092	IKZF1|LCP1|SRSF3	Cure cancer: https://pubmed.ncbi.nlm.nih.gov/32050824/	0.00398453	0.000460085
382835	Influenza A virus (A/WSN/1933(H1N1))	0.0101958	FANCG|FAT4|FIP1L1|KEAP1|NUP214|PCBP1|PIK3CB|PIK3R1	Cure cancer: https://pubmed.ncbi.nlm.nih.gov/30460207/	0.0347039	0.00154767
158611	Influenza A virus (A/Paris/908/97(H3N2))	0.0118959	B2M|CTNND2|DCTN1|DICER1|DNAJB1|DNM2|EIF4A2|EPHA3|GRIN2A|LMNA|PCBP1|PDE4DIP|QKI|TENT5C|TPR	Cure cancer: https://pubmed.ncbi.nlm.nih.gov/30460207/	0.02941	0.0040845
392809	Influenza A virus (strain A/Victoria/3/1975 H3N2)	0.0120643	ASXL1|BCR|DCTN1|DNAJB1|FANCG|MYC|SMARCB1	Cure cancer: https://pubmed.ncbi.nlm.nih.gov/30460207/	0.0114725	0.00224737
10515	Human adenovirus C serotype 2	0.0122566	ATF1|CDKN1B|DAXX|RB1|TP53	N.A.	0.00232202	0.00608786
130763	Influenza A virus (strain A/Hong Kong/156/1997 H5N1 genotype Gs/Gd)	0.0137881	DDX3X|FUS|HNRNPA2B1|IGF2BP2|IRS4|PABPC1|PIK3CA|PIK3CB|PIK3R1|RPL22|YWHAE	Cure cancer: https://pubmed.ncbi.nlm.nih.gov/30460207/	0.0664184	0.00398903
10383	Saimiriine herpesvirus 2 (strain 11)	0.0139317	CDK6|LCK	Cure cancer: https://pubmed.ncbi.nlm.nih.gov/10917547/	0.00119191	0.000269349
269446	Avian leukosis virus RSA	0.0139317	HSP90AA1|HSP90AB1	N.A.	0.000315523	0.00010192
290579	Human immunodeficiency virus type 1 group M subtype B (isolate Lai)	0.0139317	DNM2|SRC	https://pubmed.ncbi.nlm.nih.gov/9184191/	0.000100996	0.00347996
363744	Influenza A virus (A/chicken/Kurgan/3/2005(H5N1))	0.0152817	ARNT|BCLAF1|NIN|NUP214|PIK3R1|SDHB|ZMYM2	Cure cancer: https://pubmed.ncbi.nlm.nih.gov/30460207/	0.0671005	0.00099615
251307	Influenza A virus (A/chicken/Netherlands/1/03(H7N7))	0.0153116	BCLAF1|GOPC|PIK3R1|SDHB|ZMYM2	Cure cancer: https://pubmed.ncbi.nlm.nih.gov/30460207/	0.0440089	0.000454253
10245	Vaccinia virus	0.0154588	IKBKB|NCOR1|NCOR2	Cure cancer: https://jitc.biomedcentral.com/articles/10.1186/s40425-018-0495-7	0.00198683	0.000541162
10588	Human papillomavirus 39	0.0171342	BAZ1A|BRD4|CASP8|ELF3|KAT7|MAP2K2|NDRG1|PCBP1|SDHB|SPOP|TP53|XPO1	https://www.ncbi.nlm.nih.gov/pmc/articles/PMC145302/	0.00569699	0.0519377
928302	Hepatitis B virus genotype C subtype ayr (isolate Human/Japan/Okamoto/-)	0.0177876	AR|CALR|CREB1|DDIT3|HIF1A|HSP90AB1|NACA|POLG	https://jamanetwork.com/journals/jamanetworkopen/fullarticle/2735760	0.0023666	0.0128099
10360	Human cytomegalovirus (strain AD169)	0.0196763	BAX|CHEK2|CRTC3|FEN1|MYH9|PABPC1	https://www.ncbi.nlm.nih.gov/pmc/articles/PMC2606113/	0.00355985	0.00696387
648235	Murine minute virus (strain MVM prototype)	0.0203623	XPO1|YWHAE	N.A.	0.00192444	0.000294505
435895	Human herpesvirus 8 type M	0.0214592	BAZ1A|BLM|CDK6|CNOT3|ERCC2|FAT1|FKBP9|MAPK1|NOTCH2|PRKACA|PTPN11|SDHB	https://www.ncbi.nlm.nih.gov/pmc/articles/PMC4059200/	0.00684613	0.0166412
402527	Influenza A virus (strain A/Chicken/Scotland/1959 H5N1)	0.0219248	ARNT|BCLAF1|NIN|NUP214|PIK3R1|SDHB|ZMYM2	Cure cancer: https://pubmed.ncbi.nlm.nih.gov/30460207/	0.0698211	0.0010036
442553	Influenza A virus (A/migratory duck/Hong Kong/MPS180/2003(H4N6))	0.0221531	ARNT|NUP214|SDHB|ZMYM2	Cure cancer: https://pubmed.ncbi.nlm.nih.gov/30460207/	0.0279573	0.000464715
295027	Human cytomegalovirus (strain Merlin)	0.0264867	BAX|PML|RPN1	https://www.ncbi.nlm.nih.gov/pmc/articles/PMC2606113/	0.00160668	0.00330462
10623	Kappapapillomavirus 2	0.0277796	BRD4|RB1	N.A.	0.000284177	0.00313276
129951	Human mastadenovirus C	0.0277796	POU5F1|RB1	N.A.	0.000420249	0.000968694
437607	Influenza A virus (A/hvPR8/34(H1N1))	0.0310207	BCLAF1|NIN|NUP214|PIK3R1|SDHB|ZMYM2	Cure cancer: https://pubmed.ncbi.nlm.nih.gov/30460207/	0.0613272	0.000889544
10298	Human herpesvirus 1	0.0310729	FLNA|MYH9|NUP214|PABPC1	Cure cancer: https://www.nature.com/articles/7700946	0.009124	0.000703717
31635	Dengue virus type 2 (strain 16681-PDK53)	0.0348935	AKAP9|AMER1|ATR|BAZ1A|BCLAF1|CALR|CDC73|CTNNB1|DCTN1|DDX3X|DDX5|DGCR8|ERC1|HERPUD1|IGF2BP2|KDSR|KTN1|MSI2|MTOR|MYH9|NUMA1|PCM1|PHF6|POLE|RAF1|SET|SRSF2|TCF7L2|THRAP3|TOP1|TRIP11	https://cebp.aacrjournals.org/content/29/3/558	0.0594709	0.0418136
644788	Influenza A virus (A/Vietnam/1194/2004(H5N1))	0.035585	ARNT|NIN|NUP214|PIK3R1|SDHB|ZMYM2	Cure cancer: https://pubmed.ncbi.nlm.nih.gov/30460207/	0.062441	0.000892121
11685	Human immunodeficiency virus type 1 group M subtype B (isolate ARV2/SF2)	0.0360973	DNM2|SRC	https://pubmed.ncbi.nlm.nih.gov/9184191/	0.000191264	0.00389261
380964	Influenza A virus (A/Texas/36/1991(H1N1))	0.038454	FUS|HNRNPA2B1|IRS4|PABPC1|PIK3CA|RPL22|YWHAE	Cure cancer: https://pubmed.ncbi.nlm.nih.gov/30460207/	0.0434122	0.00264131
28292	Sandfly fever sicilian virus	0.0442538	DDX3X|DDX5|FUS|POLD1|TFG	N.A.	0.0109975	0.00391287
11723	Simian immunodeficiency virus	0.0452345	DNM2|SMARCB1	N.A.	0.000703357	0.000895968
420174	Hepatitis C virus genotype 1b (strain HC-J4)	0.0452345	SMAD3|YWHAE	https://pubmed.ncbi.nlm.nih.gov/29052135/	0.00092907	0.00392461

## Sheet: TableS4
Table S4. Predicted oncogenic/oncolytic bacteria. Oncolytic propensity > oncogenic propensity has 80.0% probability of being oncolytic.
TaxID	Name	onco_index	onco_MOA proteins (=interactomes overlapped with 723 COSMIC drivers)	reference	oncolytic propensity	oncogenic propensity
632	Yersinia pestis	4.95282e-20	ACKR3|AFDN|AFF1|ALDH2|ARHGEF12|ARID2|ASXL1|ATIC|ATM|ATRX|AXIN1|B2M|BAP1|BCL11A|BCL2|BCL6|BCLAF1|BCOR|BIRC6|CALR|CASP8|CBFA2T3|CBLC|CCNB1IP1|CCNC|CD74|CD79B|CDC73|CHD4|CIC|CLTC|CNOT3|CNTRL|COL1A1|COL3A1|CREB1|CREBBP|CSF1R|CTCF|CTNNB1|CTNND1|CUX1|CXCR4|CYLD|DAXX|DDX3X|DDX5|DDX6|DEK|DNM2|DNMT3A|EED|EGFR|EIF4A2|ELF4|ELL|EPAS1|EPS15|ETV6|EWSR1|EXT1|EXT2|EZR|FANCF|FBLN2|FBXO11|FH|FLI1|FLNA|FNBP1|FOXP1|…	N.A.	0.181746	0.0829308
1392	Bacillus anthracis	2.85767e-16	ABI1|ACKR3|AKAP9|ATIC|ATM|ATR|B2M|BCLAF1|BMPR1A|CALR|CBFA2T3|CCNC|CD74|CDH11|CDK12|CDKN2A|CHD4|CLIP1|CLTC|CNTNAP2|CNTRL|COL1A1|COL3A1|CSF1R|CTNNB1|CTNND1|DDX3X|DDX5|DNM2|DNMT3A|EGFR|EIF4A2|ELL|EP300|ESR1|ETNK1|ETV6|EWSR1|FES|FH|FLNA|FNBP1|FOXP1|FUBP1|FUS|GAS7|GOPC|HLA-A|HLF|HNRNPA2B1|IKZF1|JAK1|JUN|KAT6B|KIF5B|KMT2C|KMT2D|LCK|LCP1|LMNA|LMO2|LSM14A|MAP2K1|MAP2K2|MDM2|MDM4|MED12|MGMT|MLLT6|MSN|MTOR…	Cure cancer: https://www.fiercebiotech.com/research/nih-team-cracks-anthrax-protein-s-ability-to-treat-cancer	0.230967	0.0443752
177416	Francisella tularensis subsp. tularensis (strain SCHU S4 / Schu 4)	1.45484e-10	A1CF|AFF1|ASXL2|ATM|AXIN1|B2M|BCOR|CD74|CEP89|CNTRL|COL1A1|COL3A1|CREB3L2|CRNKL1|CTNNB1|DDX5|EGFR|EIF4A2|ELL|EPAS1|ERCC3|EZR|FCGR2B|FES|FIP1L1|FLNA|FOXP1|FUBP1|GAS7|GATA2|GNA11|HLF|HNRNPA2B1|IDH1|JUN|LCK|MAF|MLH1|MSH6|MSN|MUC1|MYH9|MYO5A|N4BP2|NACA|NCOR1|NFATC2|NPM1|NRG1|NT5C2|NUP214|PABPC1|PAX5|PCM1|PICALM|PIK3R1|POLQ|PTPRC|QKI|RANBP2|RHOA|SDHA|SF3B1|SH3GL1|SMARCE1|SPEN|SRSF3|STAG1|STAG2|STAT3|S…	N.A.	0.0987269	0.0416923
562	Escherichia coli	8.17314e-06	HSP90AA1|HSP90AB1|MDM2|MDM4|MLF1|PCBP1|PRDM1|TCL1A	https://www.nature.com/articles/nature.2012.11211	0.000928824	0.00271836
623	Shigella flexneri	6.01569e-05	CTNNB1|DNMT3A|LCK|NFE2L2|PDGFRA|RAC1|RB1|RHOA	Cure cancer: https://pubmed.ncbi.nlm.nih.gov/32524303/	0.005794	0.0014677
1505	Paeniclostridium sordellii	0.000245613	HRAS|KRAS|NRAS|RAC1	N.A.	0.00123992	0.000283095
1639	Listeria monocytogenes	0.000552402	CDH1|EXT1|IKBKB	Cure cancer: https://www.ncbi.nlm.nih.gov/pmc/articles/PMC6160973/	0.000692942	8.08022e-05
272635	Mycoplasma pulmonis (strain UAB CTIP)	0.00150676	RAC1|STAT3	https://pubmed.ncbi.nlm.nih.gov/19430000/	0.000293444	8.08022e-05
622	Shigella dysenteriae	0.00283227	CLIP1|CREB1|YWHAE	N.A.	0.00101853	0.000984845
287	Pseudomonas aeruginosa	0.00374394	CDH11|KIF5B|MAPK1|RAC1|RHOA|YWHAE	N.A.	0.00829367	0.0017212
169963	Listeria monocytogenes serovar 1/2a (strain ATCC BAA-679 / EGD-e)	0.00440331	CDH1|MET	N.A.	8.29091e-05	3.87951e-05
99287	Salmonella typhimurium (strain LT2 / SGSC1412 / ATCC 700720)	0.00670231	KIF5B|MAPK1|RAC1|RHOA	Cure cancer: https://www.ncbi.nlm.nih.gov/pmc/articles/PMC6775532/	0.00464949	0.000490612
630	Yersinia enterocolitica	0.0154588	MAP2K4|RAC1|RHOA	https://journals.lww.com/ajg/Fulltext/2004/10001/COLONIC_CANCER_AND_YERSINIA_ENTEROCOLITICA.476.aspx	0.00154344	0.000830846
227377	Coxiella burnetii (strain RSA 493 / Nine Mile phase I)	0.0267031	ARHGAP5|ARID2|COL2A1|EIF4A2|ITGAV|KRAS|MAP2K4|MECOM|MLLT3|MYC|PMS1|QKI|RGS7|USP8|ZMYM2	N.A.	0.0138384	0.00702179
210	Helicobacter pylori	0.0452345	EGFR|PTPN11	https://www.ncbi.nlm.nih.gov/pmc/articles/PMC2952980/	0.000341901	0.000827251

[truncated: 7 more sheets: TableS5.1, TableS5.2, Table S6, TableS7, TableS8, TableS9, TableS10]
